# Supplementary material for: High prevalence of somatic PIK3CA and TP53 pathogenic variants in the normal mammary gland tissue of sporadic breast cancer patients revealed by duplex sequencing
Source: NPJ Breast Cancer. 2022 Jun 29;8:76. doi: 10.1038/s41523-022-00443-9 (PMC9243094; doi:10.1038/s41523-022-00443-9)
Supplement: Supplementary file 2 — Supplementary Table 1 [file 41523_2022_443_MOESM2_ESM.xlsx]

## Sheet: Clinical summary
Supplementary Table 1. Clinicopathological characteristics of sporadic breast cancer patient cohort. Primary tumor (PT) samples were collected from 52 individuals diagnosed with breast cancer. Cancer TNM stage (a) and tumor grade (b) were assessed according to the current American Joint Committee on Cancer guidelines43. (c) Histological types of breast tumors recognized: invasive carcinoma of no …
Patient	Age	TNMa	Gradeb	Histological typec	ERd	PRd	HER2e	Ki67d (%)	Subtypef	Collected samples				SNP array		DNA SEQ			DUPLEX SEQ				Type of surgeryj	Clincal follow-upk
										UM	PT	BL	SK	UM	PT	BL	UM	PT	UM	PT	BL	SK
P01	45	T1c N0	2	NST	+	+	-	20	Luminal B	1	1	1	1	1	1	1	1	1	0	0	0	0	BCT + SLND	no recurrence
P02	60	ypT1N0i	3	NST	+	+	-	45	Luminal B	1	1	1	1	1	1	1	1	1	0	0	0	0	BCT + SLND	no recurrence
P03	48	T2 N1a	2	ILC	+	+	-	15	Luminal B	1	1	1	1	1	1	1	1	1	0	0	0	0	MRM	no recurrence
P04	48	T2 N0	2	NST	+	+	-	90	Luminal B	1	1	1	1	1	1	1	1	1	0	0	0	0	BCT + SLND	no recurrence
P05	37	T2 N0	3	NST	-	-	-	90	Triple-negative	1	1	1	1	1	1	1	1	1	0	0	0	0	BCT + SLND	no recurrence
P06	40	T2 N3a	2	NST	+	+	-	20	Luminal A	1	1	1	0	1	1	1	1	1	0	0	0	0	MRM + R	no recurrence
P07	47	T2 N0	2	NST	+	+	-	30	Luminal B	1	1	1	0	1	1	1	1	1	0	0	0	0	SM + SLND	no recurrence
P08g	39	pT1cmN0(sn)Mx	I:2; II:1	I:NST; II:NST	+	+	+	I:23; II:24	Luminal B	1	1	1	1	1	1	1	1	1	0	0	0	0	SSM + R + SLND	no recurrence
P09	43	pT1cN1a(sn)Mx	2	NST	+	+	-	5	Luminal A	1	1	1	1	1	1	1	1	1	0	0	0	0	BCT + SLND	no recurrence
P10	48	T1c N0	2	NST	+	+	-	5	Luminal A	1	1	1	1	1	1	1	1	1	1	1	1	1	BCT + SLND	no recurrence
P11	47	T1c N0	2	NST	+	+	-	3	Luminal A	1	1	1	0	0	1	1	1	1	0	0	0	0	BCT + SLND	no recurrence
P12	43	T2 N1a	2	NST	+	+	-	30	Luminal B	1	1	1	1	1	0	1	1	0	0	0	0	0	BCT + SLND	no recurrence
P13	43	T2 N1mic	3	NST	-	-	-	23	Triple-negative	1	1	1	1	1	1	1	1	1	0	0	0	0	BCT + SLND	no recurrence
P14h	44	T2 N0	3	NST	+	+	-	70	Luminal B	1	1	1	0	1	1	1	1	1	0	0	0	0	BCT + SLND	recurrence
P15	50	T1c N0	2	NST	+	+	-	10	Luminal A	1	1	1	1	1	1	1	1	1	0	0	0	0	BCT + SLND	no recurrence
P16	46	T2 N0	2	ILC	+	+	-	25	Luminal A	1	1	1	1	1	1	1	1	1	0	0	0	0	BCT + SLND	no recurrence
P17	43	T1c N0	no data	NST	+	+	-	5	Luminal A	1	1	1	1	1	1	1	1	1	0	0	0	0	BCT + SLND	no recurrence
P18	49	T2 N3a	2	ILC	+	+	-	30	Luminal B	1	1	1	1	1	1	1	1	1	0	0	0	0	BCT + SLND	no recurrence
P19	47	T2 N0	2	NST	+	+	-	20	Luminal A	1	1	1	1	1	1	1	1	1	0	0	0	0	BCT + SLND	no recurrence
P20	45	T2 N1a	2	NST	+	+	-	40	Luminal B	1	1	1	1	1	1	1	1	1	0	0	0	0	BCT + ALND	no recurrence
P21	44	T1c N1a	3	NST	-	-	-	70	Triple-negative	1	1	1	1	1	1	1	1	1	0	0	0	0	BCT + SLND	no recurrence
P22h	44	yT2 N0i	3	NST	+	+	-	85	Luminal B	1	1	1	1	1	1	1	1	1	0	0	0	0	SM + SLND	recurrence
P23	49	T1c N1a	1	ITC	+	+	-	5	Luminal A	1	1	1	1	1	0	1	1	1	0	0	0	0	BCT + SLND	no recurrence
P24	35	T2 N0	2	NST	+	+	-	30	Luminal B	1	1	1	1	1	1	1	1	0	0	0	0	0	BCT + SLND	no recurrence
P25	57	T2 N1mic	2	NST	+	+	-	20	Luminal A	1	1	1	1	1	1	1	1	1	0	0	0	0	SM + SLND	no recurrence
P26	49	T2 N3a	2	NST	+	+	-	35	Luminal B	1	1	1	1	1	1	1	1	1	0	0	0	0	BCT + SLND	recurrence + death
P27	47	T1c N1a	2	NST	+	+	-	10	Luminal A	1	1	1	1	1	1	1	1	1	0	0	0	0	MRM + R	no recurrence
P28	43	T2 N1a	2	NST	+	+	-	15	Luminal A	1	1	1	1	1	1	1	1	1	1	1	1	1	BCT + SLND	no recurrence
P29	44	T1c N1a	3	NST	+	+	-	60	Luminal B	1	1	1	1	0	1	1	1	1	0	0	0	0	BCT + SLND	no recurrence
P30	44	T1c N0	2	NST	+	+	-	5	Luminal A	1	1	1	1	1	1	1	1	1	0	0	0	0	BCT + SLND	no recurrence
P31	41	T2 N0	3	NST	-	-	-	50	Triple-negative	1	1	1	1	1	1	1	1	0	0	0	0	0	BCT + SLND	no recurrence
P32	49	T1c N0	3	NST	-	-	+	70	HER2-enriched	1	1	1	1	1	1	1	1	1	0	0	0	0	BCT + SLND	no recurrence
P33	42	T1c N1A	2	NST	+	+	-	15	Luminal A	1	1	1	1	1	1	1	1	1	0	0	0	0	SM + SLND	no recurrence
P34	34	T2 N1mic	3	NST	+	+	-	30	Luminal B	1	1	1	1	1	1	1	1	1	0	0	0	0	BCT + SLND	recurrence
P35	48	T1c N1a	2	NST	+	+	-	15	Luminal A	1	1	1	1	1	1	1	1	1	0	0	0	0	BCT + SLND	no recurrence
P36	42	T1c N1a	3	NST	+	+	-	30	Luminal B	1	1	1	1	1	1	1	1	1	0	0	0	0	BCT + SLND	no recurrence
P37	49	T2 N1a	2	NST	+	+	-	50	Luminal B	1	1	1	1	1	1	1	1	1	0	0	0	0	BCT + SLND	no recurrence
P38	44	T2 N1a	2	NST	+	+	-	20	Luminal A	1	1	1	1	1	1	1	1	1	0	0	0	0	BCT + SLND	no recurrence
P39	49	T1c N0	2	NST	+	+	-	10	Luminal A	1	1	1	1	1	1	1	1	1	0	0	0	0	BCT + SLND	no recurrence
P40	48	T2 N3a	3	NST	+	+	-	40	Luminal B	1	1	1	1	1	1	1	1	1	0	0	0	0	MRM + R	no recurrence
P41	46	T2 N3a	2	ILC	+	+	-	25	Luminal A	1	1	1	1	1	1	1	1	1	0	0	0	0	MRM + R	no recurrence
P42	28	T1c N0	no data	MC	+	+	-	30	Luminal B	1	1	1	1	1	1	1	1	1	0	0	0	0	MRM + R	no recurrence
P43	39	T1b N1a	no data	NST	+	+	-	30	Luminal B	1	1	1	1	1	1	1	1	1	0	0	0	0	BCT + SLND	no recurrence
P44	50	T1c N1a	2	NST	+	+	-	25	Luminal A	1	1	1	1	1	1	1	1	1	0	0	0	0	BCT + SLND	no recurrence
P45	38	T2 N2a	2	MC	+	+	-	30	Luminal B	1	1	1	1	1	1	1	1	1	0	0	0	0	BCT + SLND	recurrence
P46	44	T2 N1a	2	NST	+	+	-	15	Luminal A	1	1	1	1	1	1	1	1	1	0	0	0	0	BCT + SLND	no recurrence
P47	46	T1c N1mic	2	NST+ILC	+	+	+	15	Luminal B	1	1	1	1	1	1	1	1	1	0	0	0	0	BCT + SLND	no recurrence
P48	49	T1c N0	2	NST	+	+	-	15	Luminal A	1	1	1	1	1	1	1	1	1	0	0	0	0	BCT + SLND	no recurrence
P49	46	T1c N0	2	NST	-	-	+	80	HER2-enriched	1	1	1	1	1	1	1	1	1	0	0	0	0	BCT + SLND	no recurrence
P50	50	T1c N1a	3	NST	+	+	-	5	Luminal A	1	1	1	1	1	1	1	1	1	0	0	0	0	BCT + SLND	no recurrence
P51	41	T2 N1a	3	NST	+	+	-	35	Luminal B	1	1	1	1	1	1	1	1	1	1	1	1	1	MRM	no recurrence
P52	45	T1c N1a	3	NST	+	+	+	60	Luminal B	1	1	1	1	1	1	1	1	1	1	1	1	1	BCT + SLND	no recurrence
