# Supplementary material for: High prevalence of somatic PIK3CA and TP53 pathogenic variants in the normal mammary gland tissue of sporadic breast cancer patients revealed by duplex sequencing
Source: NPJ Breast Cancer. 2022 Jun 29;8:76. doi: 10.1038/s41523-022-00443-9 (PMC9243094; doi:10.1038/s41523-022-00443-9)
Supplement: Supplementary file 3 — Supplementary Table 2 [file 41523_2022_443_MOESM3_ESM.xlsx]

## Sheet: Arkusz1
Supplementary Table 2. List of DNA targets included in the custom sequencing panel. Breast cancer-associated genes were selected based on results of previously published studies and are highlighted in bold.
Gene symbol	Gene name	OMIM
ABL1	ABL proto-oncogene 1, non-receptor tyrosine kinase	*189980
ABL2	ABL proto-oncogene 2, non-receptor tyrosine kinase	*164690
ACVR1B	activin A receptor type 1B	*601300
AFDN	afadin, adherens junction formation factor	*159559
AGTR2	angiotensin II receptor type 2	*300034
AKT1	AKT serine/threonine kinase 1	*164730
ALK	ALK receptor tyrosine kinase	*105590
AMER1	APC membrane recruitment protein 1	*300647
APC	APC regulator of WNT signaling pathway	*611731
AR	androgen receptor	*313700
ARID1A	AT-rich interaction domain 1A	*603024
ARID1B	AT-rich interaction domain 1B	*614556
ARID2	AT-rich interaction domain 2	*609539
ASXL1	ASXL transcriptional regulator 1	*612990
ATM	ATM serine/threonine kinase	*607585
ATR	ATR serine/threonine kinase	*601215
ATRX	ATRX chromatin remodeler	*300032
AXIN1	axin 1	*603816
B2M	beta-2-microglobulin	*109700
BAP1	BRCA1 associated protein 1	*614327
BARD1	BRCA1 associated RING domain 1	*601593
BCL2	BCL2 apoptosis regulator	*151430
BCOR	BCL6 corepressor	*300485
BLM	BLM RecQ like helicase	*604610
BRAF	B-Raf proto-oncogene, serine/threonine kinase	*164757
BRCA1	BRCA1 DNA repair associated	*113705
BRCA2	BRCA2 DNA repair associated	*600185
BRIP1	BRCA1 interacting protein C-terminal helicase 1	*605882
CARD11	caspase recruitment domain family member 11	*607210
CASP8	caspase 8	*601763
CBFB	core-binding factor subunit beta	*121360
CBL	Cbl proto-oncogene	*165360
CDC73	cell division cycle 73	*607393
CDH1	cadherin 1	*192090
CDKN1B	cyclin dependent kinase inhibitor 1B	*600778
CDKN2A	cyclin dependent kinase inhibitor 2A	*600160
CEBPA	CCAAT enhancer binding protein alpha	*116897
CHEK2	checkpoint kinase 2	*604373
CIC	capicua transcriptional repressor	*612082
CREBBP	CREB binding protein	*600140
CRLF2	cytokine receptor like factor 2	*300357
CSF1R	colony stimulating factor 1 receptor	*164770
CTCF	CCCTC-binding factor	*604167
CTNNB1	catenin beta 1	*116806
CYLD	CYLD lysine 63 deubiquitinase	*605018
DAXX	death domain associated protein	*603186
DNMT1	DNA methyltransferase 1	*126375
DNMT3A	DNA methyltransferase 3 alpha	*602769
EGFR	epidermal growth factor receptor	*131550
EP300	E1A binding protein p300	*602700
ERBB2	erb-b2 receptor tyrosine kinase 2	*164870
EZH2	enhancer of zeste 2 polycomb repressive complex 2 subunit	*601573
FBXW7	F-box and WD repeat domain containing 7	*606278
FGFR2	fibroblast growth factor receptor 2	*176943
FGFR3	fibroblast growth factor receptor 3	*134934
FLT3	fms related tyrosine kinase 3	*136351
FOXA1	forkhead box A1	*602294
FOXL2	forkhead box L2	*605597
FOXO3	forkhead box O3	*602681
FOXP1	forkhead box P1	*605515
FUBP1	far upstream element binding protein 1	*603444
GATA1	GATA binding protein 1	*305371
GATA2	GATA binding protein 2	*137295
GATA3	GATA binding protein 3	*131320
GNA11	G protein subunit alpha 11	*139313
GNAQ	G protein subunit alpha q	*600998
GNAS	GNAS complex locus	*139320
GPS2	G protein pathway suppressor 2	*601935
H3F3A	H3 histone family, family 3A	*601128
HIST1H3B	Histone gene cluster 1, H3 histone family, member B	*602819
HNF1A	HNF1 homeobox A	*142410
HRAS	HRas proto-oncogene, GTPase	*190020
IDH1	isocitrate dehydrogenase (NADP(+)) 1	*147700
IDH2	isocitrate dehydrogenase (NADP(+)) 2	*147650
JAK1	Janus kinase 1	*147795
JAK2	Janus kinase 2	*147796
JAK3	Janus kinase 3	*600173
KDM5C	lysine demethylase 5C	*314690
KDM6A	lysine demethylase 6A	*300128
KIT	KIT proto-oncogene, receptor tyrosine kinase	*164920
KLF4	Kruppel like factor 4	*602253
KMT2C	lysine methyltransferase 2C	*606833
KMT2D	lysine methyltransferase 2D	*602113
KRAS	KRAS proto-oncogene, GTPase	*190070
MAP2K1	mitogen-activated protein kinase kinase 1	*176872
MAP2K4	mitogen-activated protein kinase kinase 4	*601335
MAP3K1	mitogen-activated protein kinase kinase kinase 1	*600982
MED12	mediator complex subunit 12	*300188
MEN1	menin 1	*613733
MET	MET proto-oncogene, receptor tyrosine kinase	*164860
MLH1	mutL homolog 1	*120436
MPL	MPL proto-oncogene, thrombopoietin receptor	*159530
MRE11	MRE11 homolog, double strand break repair nuclease	*600814
MSH2	mutS homolog 2	*609309
MSH6	mutS homolog 6	*600678
MYD88	MYD88 innate immune signal transduction adaptor	*602170
NBN	nibrin	*602667
NCOR1	nuclear receptor corepressor 1	*600849
NF1	neurofibromin 1	*613113
NF2	neurofibromin 2	*607379
NFE2L2	nuclear factor, erythroid 2 like 2	*600492
NOTCH1	notch receptor 1	*190198
NOTCH2	notch receptor 2	*600275
NPM1	nucleophosmin 1	*164040
NRAS	NRAS proto-oncogene, GTPase	*164790
PALB2	partner and localizer of BRCA2	*610355
PAX5	paired box 5	*167414
PBRM1	polybromo 1	*606083
PDGFRA	platelet derived growth factor receptor alpha	*173490
PHF6	PHD finger protein 6	*300414
PIK3CA	phosphatidylinositol-4,5-bisphosphate 3-kinase catalytic subunit alpha	*171834
PIK3R1	phosphoinositide-3-kinase regulatory subunit 1	*171833
PMS2	PMS1 homolog 2, mismatch repair system component	*600259
PPP2R1A	protein phosphatase 2 scaffold subunit Aalpha	*605983
PRDM1	PR/SET domain 1	*603423
PTCH1	patched 1	*601309
PTEN	phosphatase and tensin homolog	*601728
PTPN11	protein tyrosine phosphatase non-receptor type 11	*176876
RAD50	RAD50 double strand break repair protein	*604040
RAD51	RAD51 recombinase	*179617
RAD51B	RAD51 paralog B	*602948
RAD51C	RAD51 paralog C	*602774
RAD51D	RAD51 paralog D	*602954
RB1	RB transcriptional corepressor 1	*614041
RET	ret proto-oncogene	*164761
RNF43	ring finger protein 43	*612482
RUNX1	RUNX family transcription factor 1	*151385
SETBP1	SET binding protein 1	*611060
SETD2	SET domain containing 2, histone lysine methyltransferase	*612778
SF3B1	splicing factor 3b subunit 1	*605590
SMAD2	SMAD family member 2	*601366
SMAD4	SMAD family member 4	*600993
SMARCA4	SWI/SNF related, matrix associated, actin dependent regulator of chromatin, subfamily a, member 4	*603254
SMARCB1	SWI/SNF related, matrix associated, actin dependent regulator of chromatin, subfamily b, member 1	*601607
SMO	smoothened, frizzled class receptor	*601500
SOCS1	suppressor of cytokine signaling 1	*603597
SOX9	SRY-box transcription factor 9	*608160
SPOP	speckle type BTB/POZ protein	*602650
SRSF2	serine and arginine rich splicing factor 2	*600813
STAG2	stromal antigen 2	*300826
STK11	serine/threonine kinase 11	*602216
TBL1XR1	transducin beta like 1 X-linked receptor 1	*608628
TBX3	T-box transcription factor 3	*601621
TET2	tet methylcytosine dioxygenase 2	*612839
TNFAIP3	TNF alpha induced protein 3	*191163
TP53	tumor protein p53	*191170
TRAF7	TNF receptor associated factor 7	*606692
TSC1	TSC complex subunit 1	*605284
TSHR	thyroid stimulating hormone receptor	*603372
U2AF1	U2 small nuclear RNA auxiliary factor 1	*191317
USH2A	usherin	*608400
USP9X	ubiquitin specific peptidase 9 X-linked	*300072
VHL	von Hippel-Lindau tumor suppressor	*608537
WT1	WT1 transcription factor	*607102
ZFP36L1	ZFP36 ring finger protein like 1	*601064
ABHD8	abhydrolase domain containing 8	NA
ABRAXAS1	abraxas 1, BRCA1 A complex subunit	*611143
ACTG1	actin gamma 1	*102560
ACTL6B	actin like 6B	*612458
ACTL7A	actin like 7A	*604303
ADAM29	ADAM metallopeptidase domain 29	*604778
ADAMTS6	ADAM metallopeptidase with thrombospondin type 1 motif 6	*605008
AFF2	AF4/FMR2 family member 2	*300806
AGK	acylglycerol kinase	*610345
AKT2	AKT serine/threonine kinase 2	*164731
AKT3	AKT serine/threonine kinase 3	*611223
ALDH1A1	aldehyde dehydrogenase 1 family member A1	*100640
ALOX12B	arachidonate 12-lipoxygenase, 12R type	*603741
ANKLE1	ankyrin repeat and LEM domain containing 1	NA
ANKRD30A	ankyrin repeat domain 30A	*610856
AP4B1	adaptor related protein complex 4 subunit beta 1	*607245
AP5B1	adaptor related protein complex 5 subunit beta 1	*614367
AQP12A	aquaporin 12A	*609789
ARAF	A-Raf proto-oncogene, serine/threonine kinase	*311010
ARHGAP35	Rho GTPase activating protein 35	*605277
ARHGEF5	Rho guanine nucleotide exchange factor 5	*600888
ARID5B	AT-rich interaction domain 5B	*608538
ASIP	agouti signaling protein	*600201
ASXL2	ASXL transcriptional regulator 2	*612991
ATAD2	ATPase family AAA domain containing 2	*611941
ATRIP	ATR interacting protein	*606605
AURKA	aurora kinase A	*603072
AURKB	aurora kinase B	*604970
AXIN2	axin 2	*604025
AXL	AXL receptor tyrosine kinase	*109135
BABAM1	BRISC and BRCA1 A complex member 1	*612766
BBC3	BCL2 binding component 3	*605854
BCL2L1	BCL2 like 1	*600039
BCL2L11	BCL2 like 11	*603827
BCL2L15	BCL2 like 15	NA
BCL6	BCL6 transcription repressor	*109565
BMPR1A	bone morphogenetic protein receptor type 1A	*601299
BRD4	bromodomain containing 4	*608749
BTK	Bruton tyrosine kinase	*300300
BUB1B	BUB1 mitotic checkpoint serine/threonine kinase B	*602452
CASZ1	castor zinc finger 1	*609895
CBLB	Cbl proto-oncogene B	*604491
CCDC88C	coiled-coil domain containing 88C	*611204
CCND1	cyclin D1	*168461
CCND2	cyclin D2	*123833
CCND3	cyclin D3	*123834
CCNE1	cyclin E1	*123837
CCNE2	cyclin E2	*603775
CCNI	cyclin I	NA
CD274	CD274 molecule	*605402
CD276	CD276 molecule	*605715
CD3EAP	CD3e molecule associated protein	*107325
CD44	CD44 molecule (Indian blood group)	*107269
CD79B	CD79b molecule	*147245
CDCA7	cell division cycle associated 7	*609937
CDK12	cyclin dependent kinase 12	*615514
CDK4	cyclin dependent kinase 4	*123829
CDK6	cyclin dependent kinase 6	*603368
CDK8	cyclin dependent kinase 8	*603184
CDKN1A	cyclin dependent kinase inhibitor 1A	*116899
CDKN2B	cyclin dependent kinase inhibitor 2B	*600431
CDKN2C	cyclin dependent kinase inhibitor 2C	*603369
CDYL2	chromodomain Y like 2	NA
CFL1	cofilin 1	*601442
CHEK1	checkpoint kinase 1	*603078
CHST9	carbohydrate sulfotransferase 9	*610191
CLEC19A	C-type lectin domain containing 19A	NA
CNOT3	CCR4-NOT transcription complex subunit 3	*604910
COP1	COP1 E3 ubiquitin ligase	*608067
COX11	cytochrome c oxidase copper chaperone COX11	*603648
CRKL	CRK like proto-oncogene, adaptor protein	*602007
CTLA4	cytotoxic T-lymphocyte associated protein 4	*123890
CTSS	cathepsin S	*116845
CUL3	cullin 3	*603136
CUL4B	cullin 4B	*300304
CUX1	cut like homeobox 1	*116896
DCAF4L2	DDB1 and CUL4 associated factor 4 like 2	NA
DCLRE1B	DNA cross-link repair 1B	*609683
DCTD	dCMP deaminase	*607638
DCUN1D1	defective in cullin neddylation 1 domain containing 1	*605905
DDR1	discoidin domain receptor tyrosine kinase 1	*600408
DDR2	discoidin domain receptor tyrosine kinase 2	*191311
DICER1	dicer 1, ribonuclease III	*606241
DIRC3	disrupted in renal carcinoma 3	*608262
DIS3	DIS3 homolog, exosome endoribonuclease and 3'-5' exoribonuclease	*607533
DLX1	distal-less homeobox 1	*600029
DLX2	distal-less homeobox 2	*126255
DMTF1	cyclin D binding myb like transcription factor 1	*608491
DNAJC1	DnaJ heat shock protein family (Hsp40) member C1	*611207
DNMT3B	DNA methyltransferase 3 beta	*602900
DOT1L	DOT1 like histone lysine methyltransferase	*607375
DPYD	dihydropyrimidine dehydrogenase	*612779
E2F3	E2F transcription factor 3	*600427
EBF1	EBF transcription factor 1	*164343
ECT2L	epithelial cell transforming 2 like	NA
EED	embryonic ectoderm development	*605984
EGFL7	EGF like domain multiple 7	*608582
EIF1AX	eukaryotic translation initiation factor 1A X-linked	*300186
EIF2S2	eukaryotic translation initiation factor 2 subunit beta	*603908
ELL	elongation factor for RNA polymerase II	*600284
EMID1	EMI domain containing 1	*608926
EPCAM	epithelial cell adhesion molecule	*185535
EPHA3	EPH receptor A3	*179611
EPHA5	EPH receptor A5	*600004
EPHB1	EPH receptor B1	*600600
ERBB3	erb-b2 receptor tyrosine kinase 3	*190151
ERBB4	erb-b2 receptor tyrosine kinase 4	*600543
ERCC2	ERCC excision repair 2, TFIIH core complex helicase subunit	*126340
ERCC3	ERCC excision repair 3, TFIIH core complex helicase subunit	*133510
ERCC4	ERCC excision repair 4, endonuclease catalytic subunit	*133520
ERCC5	ERCC excision repair 5, endonuclease	*133530
ERG	ETS transcription factor ERG	*165080
ERRFI1	ERBB receptor feedback inhibitor 1	*608069
ESR1	estrogen receptor 1	*133430
ETV1	ETS variant transcription factor 1	*600541
ETV6	ETS variant transcription factor 6	*600618
EWSR1	EWS RNA binding protein 1	*133450
FANCA	FA complementation group A	*607139
FANCC	FA complementation group C	*613899
FAT1	FAT atypical cadherin 1	*600976
FCGR1B	Fc fragment of IgG receptor Ib	*601502
FGF10	fibroblast growth factor 10	*602115
FGF19	fibroblast growth factor 19	*603891
FGF3	fibroblast growth factor 3	*164950
FGF4	fibroblast growth factor 4	*164980
FGFR1	fibroblast growth factor receptor 1	*136350
FGFR4	fibroblast growth factor receptor 4	*134935
FH	fumarate hydratase	*136850
FHIT	fragile histidine triad diadenosine triphosphatase	*601153
FLCN	folliculin	*607273
FLT1	fms related tyrosine kinase 1	*165070
FLT4	fms related tyrosine kinase 4	*136352
FOXQ1	forkhead box Q1	*612788
FRMPD2	FERM and PDZ domain containing 2	*613323
FTO	FTO alpha-ketoglutarate dependent dioxygenase	*610966
GAL3ST1	galactose-3-O-sulfotransferase 1	*602300
GH1	growth hormone 1	*139250
GNPTAB	N-acetylglucosamine-1-phosphate transferase subunits alpha and beta	*607840
GPR32	G protein-coupled receptor 32	*603195
GPRIN2	G protein regulated inducer of neurite outgrowth 2	*611240
GREM1	gremlin 1, DAN family BMP antagonist	*603054
GRIA2	glutamate ionotropic receptor AMPA type subunit 2	*138247
GRIN2A	glutamate ionotropic receptor NMDA type subunit 2A	*138253
GSK3B	glycogen synthase kinase 3 beta	*605004
H1-2	H1.2 linker histone, cluster member	*142710
H2BC4	H2B clustered histone 4	*602847
H2BC5	H2B clustered histone 5	*602799
H3F3C	H3 histone, family 3C	*616134
HGF	hepatocyte growth factor	*142409
HIPK1	homeodomain interacting protein kinase 1	*608003
HLA-A	major histocompatibility complex, class I, A	*142800
HLA-DRB1	major histocompatibility complex, class II, DR beta 1	*142857
HNF4G	hepatocyte nuclear factor 4 gamma	*605966
HOXB13	homeobox B13	*604607
HRNR	hornerin	*616293
ICOSLG	inducible T cell costimulator ligand	*605717
IFNGR1	interferon gamma receptor 1	*107470
IGF1	insulin like growth factor 1	*147440
IGF1R	insulin like growth factor 1 receptor	*270450
IGF2	insulin like growth factor 2	*147470
IKBKE	inhibitor of nuclear factor kappa B kinase subunit epsilon	*605048
IKZF1	IKAROS family zinc finger 1	*603023
IL10	interleukin 10	*124092
IL7R	interleukin 7 receptor	*146661
INPP4A	inositol polyphosphate-4-phosphatase type I A	*600916
INPP4B	inositol polyphosphate-4-phosphatase type II B	*607494
INSR	insulin receptor	*147670
IRF4	interferon regulatory factor 4	*601900
IRS1	insulin receptor substrate 1	*147545
IRS2	insulin receptor substrate 2	*600797
IRS4	insulin receptor substrate 4	*300904
ISYNA1	inositol-3-phosphate synthase 1	*611670
ITPR1	inositol 1,4,5-trisphosphate receptor type 1	*147265
JARID2	jumonji and AT-rich interaction domain containing 2	*601594
JUN	Jun proto-oncogene, AP-1 transcription factor subunit	*165160
KCNN3	potassium calcium-activated channel subfamily N member 3	*602983
KCNN4	potassium calcium-activated channel subfamily N member 4	*602754
KDM5A	lysine demethylase 5A	*180202
KDR	kinase insert domain receptor	*191306
KEAP1	kelch like ECH associated protein 1	*606016
KMT2A	lysine methyltransferase 2A	*159555
LATS1	large tumor suppressor kinase 1	*603473
LATS2	large tumor suppressor kinase 2	*604861
LDLRAP1	low density lipoprotein receptor adaptor protein 1	*605747
LGALS1	galectin 1	*150570
LGR6	leucine rich repeat containing G protein-coupled receptor 6	*606653
LIFR	LIF receptor subunit alpha	*151443
LMO1	LIM domain only 1	*186921
LRIG2	leucine rich repeats and immunoglobulin like domains 2	*608869
LSP1	lymphocyte specific protein 1	*153432
LTK	leukocyte receptor tyrosine kinase	*151520
LYPD5	LY6/PLAUR domain containing 5	NA
LZTS1	leucine zipper tumor suppressor 1	*606551
MAML2	mastermind like transcriptional coactivator 2	*607537
MAP2K2	mitogen-activated protein kinase kinase 2	*615280
MAP3K13	mitogen-activated protein kinase kinase kinase 13	*604915
MAP3K7	mitogen-activated protein kinase kinase kinase 7	*602614
MAPK1	mitogen-activated protein kinase 1	*176948
MAPK3	mitogen-activated protein kinase 3	*601795
MAX	MYC associated factor X	*154950
MCL1	MCL1 apoptosis regulator, BCL2 family member	*159552
MDC1	mediator of DNA damage checkpoint 1	*607593
MDM2	MDM2 proto-oncogene	*164785
MDM4	MDM4 regulator of p53	*602704
MED23	mediator complex subunit 23	*605042
MEF2A	myocyte enhancer factor 2A	*600660
MEF2B	myocyte enhancer factor 2B	*600661
METAP1D	methionyl aminopeptidase type 1D, mitochondrial	*610267
MITF	melanocyte inducing transcription factor	*156845
MLLT10	MLLT10 histone lysine methyltransferase DOT1L cofactor	*602409
MRPS30	mitochondrial ribosomal protein S30	*611991
MRTFA	myocardin related transcription factor A	*606078
MST1	macrophage stimulating 1	*142408
MST1R	macrophage stimulating 1 receptor	*600168
MTOR	mechanistic target of rapamycin kinase	*601231
MUS81	MUS81 structure-specific endonuclease subunit	*606591
MUTYH	mutY DNA glycosylase	*604933
MXD4	MAX dimerization protein 4	NA
MYB	MYB proto-oncogene, transcription factor	*189990
MYC	MYC proto-oncogene, bHLH transcription factor	*190080
MYCL	MYCL proto-oncogene, bHLH transcription factor	*164850
MYCN	MYCN proto-oncogene, bHLH transcription factor	*164840
MYH9	myosin heavy chain 9	*160775
MYO3A	myosin IIIA	*606808
MYOD1	myogenic differentiation 1	*159970
N4BP2L1	NEDD4 binding protein 2 like 1	NA
N4BP2L2	NEDD4 binding protein 2 like 2	*615788
NADK	NAD kinase	*611616
NANOG	Nanog homeobox	*607937
NBL1	NBL1, DAN family BMP antagonist	*600613
NCOA3	nuclear receptor coactivator 3	*601937
NEK10	NIMA related kinase 10	*618726
NEK9	NIMA related kinase 9	*609798
NGFR	nerve growth factor receptor	*162010
NKX2-1	NK2 homeobox 1	*600635
NKX3-1	NK3 homeobox 1	*602041
NOBOX	NOBOX oogenesis homeobox	*610934
NOTCH3	notch receptor 3	*600276
NOTCH4	notch receptor 4	*164951
NRIP1	nuclear receptor interacting protein 1	*602490
NSD1	nuclear receptor binding SET domain protein 1	*606681
NSD2	nuclear receptor binding SET domain protein 2	*602952
NTN4	netrin 4	*610401
NTRK1	neurotrophic receptor tyrosine kinase 1	*191315
NTRK2	neurotrophic receptor tyrosine kinase 2	*613886
NTRK3	neurotrophic receptor tyrosine kinase 3	*191316
OR2D2	olfactory receptor family 2 subfamily D member 2	*608494
OR6A2	olfactory receptor family 6 subfamily A member 2	*608495
OR9A2	olfactory receptor family 9 subfamily A member 2	NA
OVOL1	ovo like transcriptional repressor 1	*602313
PAK1	p21 (RAC1) activated kinase 1	*602590
PAK7	p21 PROTEIN-ACTIVATED KINASE 7	*608038
PARP1	poly(ADP-ribose) polymerase 1	*173870
PARP4	poly(ADP-ribose) polymerase family member 4	*607519
PAX2	paired box 2	*167409
PAX7	paired box 7	*167410
PAX9	paired box 9	*167416
PDCD1	programmed cell death 1	*600244
PDCD1LG2	programmed cell death 1 ligand 2	*605723
PDE4D	phosphodiesterase 4D	*600129
PDGFRB	platelet derived growth factor receptor beta	*173410
PDPK1	3-phosphoinositide dependent protein kinase 1	*605213
PDSS1	decaprenyl diphosphate synthase subunit 1	*607429
PEX14	peroxisomal biogenesis factor 14	*601791
PGR	progesterone receptor	*607311
PHOX2B	paired like homeobox 2B	*603851
PIK3C2G	phosphatidylinositol-4-phosphate 3-kinase catalytic subunit type 2 gamma	*609001
PIK3C3	phosphatidylinositol 3-kinase catalytic subunit type 3	*602609
PIK3CB	phosphatidylinositol-4,5-bisphosphate 3-kinase catalytic subunit beta	*602925
PIK3CD	phosphatidylinositol-4,5-bisphosphate 3-kinase catalytic subunit delta	*602839
PIK3CG	phosphatidylinositol-4,5-bisphosphate 3-kinase catalytic subunit gamma	*601232
PIK3R2	phosphoinositide-3-kinase regulatory subunit 2	*603157
PIK3R3	phosphoinositide-3-kinase regulatory subunit 3	*606076
PIM1	Pim-1 proto-oncogene, serine/threonine kinase	*164960
PLK2	polo like kinase 2	*607023
PMAIP1	phorbol-12-myristate-13-acetate-induced protein 1	*604959
PMS1	PMS1 homolog 1, mismatch repair system component	*600258
PNRC1	proline rich nuclear receptor coactivator 1	*606714
POLE	DNA polymerase epsilon, catalytic subunit	*174762
POU5F1	POU class 5 homeobox 1	*164177
PREX2	phosphatidylinositol-3,4,5-trisphosphate dependent Rac exchange factor 2	*612139
PRKAR1A	protein kinase cAMP-dependent type I regulatory subunit alpha	*188830
PRKN	parkin RBR E3 ubiquitin protein ligase	*602544
PROM1	prominin 1	*604365
PTHLH	parathyroid hormone like hormone	*168470
PTPN22	protein tyrosine phosphatase non-receptor type 22	*600716
PTPRD	protein tyrosine phosphatase receptor type D	*601598
PTPRS	protein tyrosine phosphatase receptor type S	*601576
PTPRT	protein tyrosine phosphatase receptor type T	*608712
RAB3C	RAB3C, member RAS oncogene family	*612829
RAB40A	RAB40A, member RAS oncogene family	*300405
RAB42	RAB42, member RAS oncogene family	NA
RAC1	Rac family small GTPase 1	*602048
RAD23B	RAD23 homolog B, nucleotide excision repair protein	*600062
RAD52	RAD52 homolog, DNA repair protein	*600392
RAD54L	RAD54 like	*603615
RAF1	Raf-1 proto-oncogene, serine/threonine kinase	*164760
RALY	RALY heterogeneous nuclear ribonucleoprotein	*614663
RANBP9	RAN binding protein 9	*603854
RARA	retinoic acid receptor alpha	*180240
RASA1	RAS p21 protein activator 1	*139150
RASSF1	Ras association domain family member 1	*605082
RBM10	RNA binding motif protein 10	*300080
RBMX	RNA binding motif protein X-linked	*300199
RECQL4	RecQ like helicase 4	*603780
REL	REL proto-oncogene, NF-kB subunit	*164910
RELN	reelin	*600514
RHBDD3	rhomboid domain containing 3	NA
RHBG	Rh family B glycoprotein (gene/pseudogene)	*607079
RHOA	ras homolog family member A	*165390
RICTOR	RPTOR independent companion of MTOR complex 2	*609022
RIPK4	receptor interacting serine/threonine kinase 4	*605706
RIT1	Ras like without CAAX 1	*609591
RO60	Ro60, Y RNA binding protein	*600063
ROS1	ROS proto-oncogene 1, receptor tyrosine kinase	*165020
RPGR	retinitis pigmentosa GTPase regulator	*312610
RPS6KA4	ribosomal protein S6 kinase A4	*603606
RPS6KB2	ribosomal protein S6 kinase B2	*608939
RPTOR	regulatory associated protein of MTOR complex 1	*607130
RYBP	RING1 and YY1 binding protein	*607535
RYR2	ryanodine receptor 2	*180902
SDHA	succinate dehydrogenase complex flavoprotein subunit A	*600857
SDHAF2	succinate dehydrogenase complex assembly factor 2	*613019
SDHB	succinate dehydrogenase complex iron sulfur subunit B	*185470
SDHC	succinate dehydrogenase complex subunit C	*602413
SDHD	succinate dehydrogenase complex subunit D	*602690
SEPT9	SEPTIN 9	*604061
SH2D1A	SH2 domain containing 1A	*300490
SHQ1	SHQ1, H/ACA ribonucleoprotein assembly factor	*613663
SLC25A21	solute carrier family 25 member 21	*607571
SLC4A7	solute carrier family 4 member 7	*603353
SMAD3	SMAD family member 3	*603109
SMARCD1	SWI/SNF related, matrix associated, actin dependent regulator of chromatin, subfamily d, member 1	*601735
SMG1	SMG1 nonsense mediated mRNA decay associated PI3K related kinase	*607032
SMG9	SMG9 nonsense mediated mRNA decay factor	*613176
SNX32	sorting nexin 32	NA
SOX17	SRY-box transcription factor 17	*610928
SOX2	SRY-box transcription factor 2	*184429
SPEN	spen family transcriptional repressor	*613484
SRC	SRC proto-oncogene, non-receptor tyrosine kinase	*616937
SRGAP3	SLIT-ROBO Rho GTPase activating protein 3	*606525
SSBP4	single stranded DNA binding protein 4	*607391
STK40	serine/threonine kinase 40	*609437
STMN2	stathmin 2	*600621
SUFU	SUFU negative regulator of hedgehog signaling	*607035
SUZ12	SUZ12 polycomb repressive complex 2 subunit	*606245
SYK	spleen associated tyrosine kinase	*600085
TBX2	T-box transcription factor 2	*600747
TCF7L2	transcription factor 7 like 2	*602228
TCP11	t-complex 11	*186982
TENT5C	terminal nucleotidyltransferase 5C	*613952
TERT	telomerase reverse transcriptase	*187270
TFAP2A	transcription factor AP-2 alpha	*107580
TGFBR1	transforming growth factor beta receptor 1	*190181
TGFBR2	transforming growth factor beta receptor 2	*190182
TLR1	toll like receptor 1	*601194
TLR6	toll like receptor 6	*605403
TMEM127	transmembrane protein 127	*613403
TMEM199	transmembrane protein 199	*616815
TMPRSS2	transmembrane serine protease 2	*602060
TNFRSF14	TNF receptor superfamily member 14	*602746
TOP1	DNA topoisomerase I	*126420
TOP2A	DNA topoisomerase II alpha	*126430
TOX3	TOX high mobility group box family member 3	*611416
TP63	tumor protein p63	*603273
TP73	tumor protein p73	*601990
TSC2	TSC complex subunit 2	*191092
TYK2	tyrosine kinase 2	*176941
U2AF2	U2 small nuclear RNA auxiliary factor 2	*191318
UGT1A1	UDP glucuronosyltransferase family 1 member A1	*191740
VEGFA	vascular endothelial growth factor A	*192240
VTCN1	V-set domain containing T cell activation inhibitor 1	*608162
WWTR1	WW domain containing transcription regulator 1	*607392
XBP1	X-box binding protein 1	*194355
XIAP	X-linked inhibitor of apoptosis	*300079
XPO1	exportin 1	*602559
XRCC2	X-ray repair cross complementing 2	*600375
YAP1	Yes associated protein 1	*606608
YES1	YES proto-oncogene 1, Src family tyrosine kinase	*164880
ZMIZ1	zinc finger MIZ-type containing 1	*607159
ZMYM3	zinc finger MYM-type containing 3	*300061
ZNF217	zinc finger protein 217	*602967
ZNF28	zinc finger protein 28	NA
ZNF283	zinc finger protein 283	NA
ZNF362	zinc finger protein 362	NA
ZNF365	zinc finger protein 365	*607818
ZNF703	zinc finger protein 703	*617045
