# Supplementary material for: High prevalence of somatic PIK3CA and TP53 pathogenic variants in the normal mammary gland tissue of sporadic breast cancer patients revealed by duplex sequencing
Source: NPJ Breast Cancer. 2022 Jun 29;8:76. doi: 10.1038/s41523-022-00443-9 (PMC9243094; doi:10.1038/s41523-022-00443-9)
Supplement: Supplementary file 4 — Supplementary Table 3 [file 41523_2022_443_MOESM4_ESM.xlsx]

## Sheet: Truncating variants
Supplementary Table 3. List of constitutional truncating and non-truncating variants that met the cut-off criteria in 155 breast cancer-associated genes detected in the studied cohort. The VarAFT tool and ANNOVAR were used for gene-based annotations (as of August 2020), while for in silico splicing analysis the following splice prediction algorithms were used: SSF, MaxEntScan and NNSplice as impl…
SAMPLE	TISSUE	GENE	TRANSCRIPT	GENOMIC POSITION	GENOMIC VARIANT (PROTEIN CHANGE)	VARIANT CLASS	AVSNP	COSMIC	ClinVar classification	ClinVar condition	gnomAD Exome popmax	gnomAD Genome popmax	BL ALLELE FREQUENCY	UM ALLELE FREQUENCY	PT ALLELE FREQUENCY
P05	BL + UM + PT	BRCA1	NM_007294.4	chr17:43063347	c.5179A>T (p.Lys1727Ter)	stopgain	rs80357347	.	Pathogenic	Hereditary_breast_and_ovarian_cancer_syndrome|Breast-ovarian_cancer,_familial_1|Hereditary_cancer-predisposing_syndrome|not_provided	.	.	0.43	0.42	0.53
P20	BL	HNF1A	NM_000545.6	chr12:120994312	c.864del (p.Pro291fs)	frameshift deletion	rs762703502	ID=COSV57458899;OCCURENCE=4(endometrium),1(lung),20(large_intestine),1(breast),1(ovary),1(upper_aerodigestive_tract)	Pathogenic	Maturity-onset_diabetes_of_the_young,_type_3|not_provided	0.0002	.	0.09	.	.
P36	BL + UM + PT	PALB2	NM_024675.4	chr16:23636036	c.509_510del (p.Arg170fs)	frameshift deletion	rs515726123	.	Pathogenic	Hereditary_cancer-predisposing_syndrome|Familial_cancer_of_breast|not_specified|PALB2-Related_Disorders|not_provided	7.03E-05	.	0.35	0.46	0.46
P45	BL + UM + PT	RAD50	NM_005732.4	chr5:132575916	c.354del (p.Thr119fs)	frameshift deletion	rs587781721	.	Pathogenic	Hereditary_cancer-predisposing_syndrome	2.65E-05	.	0.44	0.32	0.43
P24	BL + UM	USH2A	NM_206933.4	chr1:215728232	c.11864G>A (p.Trp3955Ter)	stopgain	rs111033364	.	Pathogenic	Hearing_impairment|Retinitis_pigmentosa|Retinal_dystrophy|Congenital_sensorineural_hearing_impairment|Usher_syndrome,_type_2A|Retinitis_pigmentosa_39|Usher_syndrome_type_2|Usher_syndrome|not_provided|Rare_genetic_deafness	0.0002	0.0006	0.49	0.48	.

## Sheet: Non - truncating variants
Supplementary Table 3. List of constitutional truncating and non-truncating variants that met the cut-off criteria in 155 breast cancer-associated genes detected in the studied cohort. The VarAFT tool and ANNOVAR were used for gene-based annotations (as of August 2020), while for in silico splicing analysis the following splice prediction algorithms were used: SSF, MaxEntScan and NNSplice as impl…
SAMPLE	TISSUE	GENE	TRANSCRIPT	GENOMIC POSITION	GENOMIC VARIANT (PROTEIN CHANGE)	VARIANT CLASS	AVSNP	SIFT_score	SIFT_pred	PolyPhen-2_HDIV_score	PolyPhen-2_HDIV_pred	PolyPhen-2_HVAR_score	PolyPhen-2_HVAR_pred	PROVEAN_score	PROVEAN_pred	CADD	GERP	COSMIC	ClinVar classification	ClinVar condition	gnomAD Exome popmax	gnomAD Genome popmax	BL ALLELE FREQUENCY	UM ALLELE FREQUENCY	PT ALLELE FREQUENCY	IN-SILICO EFFECT ON SPLICING
P01	BL + UM + PT	WT1	NM_024426.6	chr11:32391965	c.1447+7A>G (p.?)	.	.	.	.	.	.	.	.	.	.	.	.	.	.	.	.	.	0.46	0.52	0.51	not predicted effect on splicing
P02	BL + UM + PT	ATM	NM_000051.4	chr11:108293410	c.4709T>C (p.Val1570Ala)	missense	rs140856217	0.761	Tolerated	0.0	Benign	0.0	Benign	-0.55	Neutral	8.671	4.16	.	Conflicting_interpretations_of_pathogenicity	Ataxia-telangiectasia_syndrome|Hereditary_cancer-predisposing_syndrome|not_specified|not_provided	0.0007	0.0024	0.36	0.62	0.4	not predicted effect on splicing
P03	BL + UM + PT	FLT3	NM_004119.3	chr13:28050217	c.620A>T (p.Lys207Ile)	missense	rs375998905	0.043	Deleterious	0.94	Possibly damaging	0.646	Possibly damaging	-1.07	Neutral	16.13	1.95	.	.	.	0.00005279	6.479e-05	0.52	0.43	0.66	not predicted effect on splicing
P04	BL + UM + PT	KMT2C	NM_170606.3	chr7:152185577	c.5063A>G (p.Gln1688Arg)	missense	rs929807274	0.009	Deleterious	0.999	Probably damaging	0.941	Probably damaging	-2.51	Deleterious	26.4	5.03	.	.	.	.	.	0.11	0.14	0.11	not predicted effect on splicing
P06	BL + UM + PT	AKT1	NM_001382430.1	chr14:104775681	c.406G>A (p.Val136Met)	missense	rs778376616	0.255	Tolerated	0.061	Benign	0.027	Benign	-0.36	Neutral	22.4	3.09	.	Conflicting_interpretations_of_pathogenicity	Cowden_syndrome_6	0.00008679	.	0.5	0.49	0.43	possible effect on splicing
P06	BL + UM + PT	FGFR3	NM_000142.4	chr4:1799473	c.329G>A (p.Arg110Gln)	missense	rs556916370	0.426	Tolerated	0.002	Benign	0.005	Benign	-0.22	Neutral	14.20	-1.82	.	.	.	0.0001	0.0002	0.57	0.51	0.45	not predicted effect on splicing
P06	BL + UM + PT	NCOR1	NM_006311.4	chr17:16039430	c.6955+3A>G (p.?)	.	rs200695395	.	.	.	.	.	.	.	.	11.44	3.04	.	.	.	0.0004	0.0005	0.45	0.44	0.44	possible effect on splicing
P06	BL + UM + PT	PTCH1	NM_000264.5	chr9:95508295	c.67G>A (p.Ala23Thr)	missense	rs863224654	0.11	Tolerated	0.001	Benign	0.001	Benign	0.03	Neutral	5.087	22282	.	Uncertain_significance		.	.	0.43	0.68	0.73	not predicted effect on splicing
P08	BL + UM + PT	NCOR1	NM_006311.4	chr17:16080059	c.3406G>A (p.Ala1136Thr)	missense	rs200574326	0.429	Tolerated	0.002	Benign	0.001	Benign	-1.2	Neutral	0.019	-5.77	ID=COSV51999267;OCCURENCE=2(large_intestine)	.	.	0.0002	.	0.44	0.32	0.8	possible effect on splicing
P08	BL + UM + PT	SETD2	NM_014159.6	chr3:47120296	c.4340C>T (p.Pro1447Leu)	missense	rs749975185	0.152	Tolerated	0.016	Benign	0.007	Benign	-2.62	Deleterious	23.0	3.04	.	.	.	0.00003271	.	0.46	0.51	0.52	not predicted effect on splicing
P09	BL + UM + PT	DNMT1	NM_001130823.3	chr19:10177341	c.520A>C (p.Thr174Pro)	missense	rs201319352	0.011	Deleterious	0.892	Possibly damaging	0.545	Possibly damaging	-1.18	Neutral	21.4	5.26	.	Conflicting_interpretations_of_pathogenicity	Hereditary_sensory_neuropathy_type_IE|not_provided	0.00003517	.	0.45	0.53	0.56	not predicted effect on splicing
P09	BL + PT	GNAS	NM_080425.3	chr20:58853344	c.79G>A (p.Glu27Lys)	missense	rs779802307	0.002	Deleterious	0.94	Possibly damaging	0.147	Benign	-0.51	Neutral	23.5	1.92	ID=COSV58328382;OCCURENCE=2(skin)	.	.	0.0002	.	0.3	.	0.48	not predicted effect on splicing
P09	BL + UM + PT	KMT2C	NM_170606.3	chr7:152177666	c.7787G>A (p.Arg2596Gln)	missense	rs149388680	0.003	Deleterious	0.846	Possibly damaging	0.115	Benign	-1.89	Neutral	26.4	5.09	ID=COSV99031059;OCCURENCE=1(central_nervous_system)	.	.	0.0004	0.0004	0.42	0.46	0.42	possible effect on splicing
P10	BL + PT	KMT2D	NM_003482.4	chr12:49037701	c.9655G>A (p.Ala3219Thr)	missense	rs369597292	0.003	Deleterious	0.0	Benign	0.001	Benign	-1.1	Neutral	0.002	-7.75	.	.	.	0.00003358	6.484e-05	0.46	.	0.37	not predicted effect on splicing
P10	BL + UM + PT	TBX3	NM_005996.4	chr12:114681130	c.406T>G (p.Phe136Val)	missense	.	0.002	Deleterious	0.939	Possibly damaging	0.705	Possibly damaging	-5.57	Deleterious	28.3	5.75	.	.	.	.	.	0.46	0.44	0.4	possible effect on splicing
P11	BL + PT	BLM	NM_000057.4	chr15:90749845	c.577T>C (p.Phe193Leu)	missense	rs779348937	0.228	Tolerated	0.001	Benign	0.002	Benign	-1.16	Neutral	10.39	0.666	.	Uncertain_significance	Bloom_syndrome|Hereditary_cancer-predisposing_syndrome	0.0001	.	0.48	.	0.5	not predicted effect on splicing
P11	BL + UM + PT	BRCA1	NM_007294.4	chr17:43093449	c.2077_2082delinsAACAGT (p.Asp693Asn)	nonframeshift substitution	.	.	.	.	.	.	.	.	.	.	.	ID=COSV100523404;OCCURENCE=4(meninges)	.	.	.	.	0.48	0.48	0.2	not predicted effect on splicing
P12	BL + UM	BRCA1	NM_007294.4	chr17:43093449	c.2077_2082delinsAACAGT (p.Asp693Asn)	nonframeshift substitution	.	.	.	.	.	.	.	.	.	.	.	ID=COSV100523404;OCCURENCE=4(meninges)	.	.	.	.	0.42	0.48	.	not predicted effect on splicing
P13	BL + UM + PT	BRCA1	NM_007294.4	chr17:43106487	c.181T>G (p.Cys61Gly)	missense	rs28897672	0.0	Deleterious	1.0	Probably damaging	0.996	Probably damaging	-1.75	Neutral	24.5	5.17	.	Pathogenic	Breast_carcinoma|Neoplasm_of_the_breast|Hereditary_breast_and_ovarian_cancer_syndrome|Breast-ovarian_cancer,_familial_1|Pancreatic_cancer_4|Hereditary_cancer-predisposing_syndrome|Familial_cancer_of_breast|FANCONI_ANEMIA,_COMPLEMENTATION_GROUP_S|Ovarian_Neoplasms|not_specified|not_provided	0.00006168	.	0.48	0.59	0.6	not predicted effect on splicing
P14	BL + UM	NF1	NM_000267.3	chr17:31226428	c.2002-4_2002-3del (p.?)	.	.	.	.	.	.	.	.	.	.	.	.	.	Conflicting_interpretations_of_pathogenicity	Hereditary_cancer-predisposing_syndrome|Neurofibromatosis,_type_1		.	0.35	0.41	.	not predicted effect on splicing
P14	BL + UM + PT	NOTCH2	NM_024408.4	chr1:119916402	c.6320G>A (p.Ser2107Asn)	missense	rs1031665170	0.636	Tolerated	0.0	Benign	0.0	Benign	-0.37	Neutral	9.146	3.33	.	.	.	0.000008791	.	0.52	0.44	0.54	not predicted effect on splicing
P14	BL + UM + PT	STAG2	NM_001042749.2	chrX:124071246	c.2456C>G (p.Ser819Cys)	missense	.	0.038	Deleterious	0.879	Possibly damaging	0.669	Possibly damaging	-2.14	Neutral	24.02	5.44	.	.	.	.	.	0.58	0.45	0.47	possible effect on splicing
P15	BL + UM + PT	CSF1R	NM_001349736.1	chr5:150080327	c.317G>A (p.Arg106Gln)	missense	rs535129002	0.145	Tolerated	0.993	Probably damaging	0.629	Possibly damaging	-0.73	Neutral	14.61	0.973	.	.	.	0.0003	0.0012	0.4	0.41	0.36	not predicted effect on splicing
P15	BL + UM + PT	PBRM1	NM_018313.4	chr3:52550640	c.4360-3C>T (p.?)	.	.	.	.	.	.	.	.	.	.	.	.	.	.	.	.	.	0.53	0.44	0.51	possible effect on splicing
P16	BL + UM + PT	CIC	NM_015125.4	chr19:42294182	c.4205C>T (p.Ser1402Leu)	missense	.	.	.	0.421	Benign	0.086	Benign	.	.	26.1	3.61	.	.	.	.	0.0001				possible effect on splicing
P17	BL + UM + PT	CARD11	NM_032415.6	chr7:2958504	c.3G>C (p.?)	missense	rs746425765	0.047	Deleterious	0.525	Possibly damaging	0.38	Benign	-0.4	Neutral	13.35	3.29	.	Uncertain_significance	Immunodeficiency_11|B-cell_expansion_with_NFKB_and_T-cell_anergy	0.000009019	.	0.41	0.37	0.47	not predicted effect on splicing
P17	BL + UM	DNMT1	NM_001130823.3	chr19:10160072	c.1044-9T>- (p.?)	.	.	.	.	.	.	.	.	.	.	.	.	.	.	.	.	.	0.63	0.69	.	possible effect on splicing
P17	BL + UM + PT	ERBB2	NM_004448.3	chr17:39723332	c.1960_1963delinsGTCG (p.Ile654_Ile655delinsValVal)	nonframeshift substitution	.	.	.	.	.	.	.	.	.	.	.	.	.	.	.	.	0.54	0.46	0.32	not predicted effect on splicing
P17	BL + UM + PT	STAG2	NM_001042749.2	chrX:124095446	c.3780A>T (p.Glu1260Asp)	missense	rs201262699	0.897	Tolerated	0.001	Benign	0.005	Benign	0.32	Neutral	15.85	4.94	.	.	.	0.0002	0.0003	0.52	0.35	0.44	not predicted effect on splicing
P18	BL + UM + PT	USH2A	NM_206933.4	chr1:216422051	c.286A>G (p.Thr96Ala)	missense	rs557642490	0.753	Tolerated	0.0	Benign	0.002	Benign	-0.68	Neutral	0.001	-10.3	.	.	.	0.0001	0.0003	0.47	0.49	0.56	not predicted effect on splicing
P19	BL + UM	CIC	NM_001304815.1	chr19:42272553	c.770C>T (p.Ala257Val)	missense	rs551483641	.	.	.	.	.	.	.	.	22.1	3.16	.	.	.	.	0.0001	0.5	0.45	.	not predicted effect on splicing
P19	BL + UM	KIT	NM_000222.2	chr4:54736787	c.2663G>A (p.Arg888Gln)	missense	rs776681643	0.431	Tolerated	1.0	Probably damaging	0.997	Probably damaging	-1.12	Neutral	27.5	5.58	ID=COSV55391670;OCCURENCE=1(prostate),1(endometrium),1(adrenal_gland),1(large_intestine),2(biliary_tract)	Uncertain_significance	Gastrointestinal_stromal_tumor|Hereditary_cancer-predisposing_syndrome	0.00005441	0.0001	0.37	0.42	.	possible effect on splicing
P19	BL + UM	KMT2C	NM_170606.3	chr7:152163246	c.10331G>C (p.Ser3444Thr)	missense	rs370129110	0.024	Deleterious	0.094	Benign	0.016	Benign	-0.73	Neutral	2.837	0.845	.	.	.	0.00000879	.	0.39	0.37	.	not predicted effect on splicing
P19	BL + UM	KMT2C	NM_170606.3	chr7:152177666	c.7787G>A (p.Arg2596Gln)	missense	rs149388680	0.003	Deleterious	0.846	Possibly damaging	0.115	Benign	-1.89	Neutral	26.4	5.09	ID=COSV99031059;OCCURENCE=1(central_nervous_system)	.	.	0.0004	0.0004	0.45	0.38	.	possible effect on splicing
P20	BL + UM + PT	BRCA2	NM_000059.3	chr13:32363292	c.8090G>A (p.Ser2697Asn)	missense	rs80359051	0.435	Tolerated	0.001	Benign	0.001	Benign	-0.17	Neutral	0.165	0.533	.	Conflicting_interpretations_of_pathogenicity	Hereditary_breast_and_ovarian_cancer_syndrome|Breast-ovarian_cancer,_familial_2|Hereditary_cancer-predisposing_syndrome|not_specified|not_provided	0.0003	6.483e-05	0.39	0.42	0.18	not predicted effect on splicing
P20	BL + UM + PT	DNMT1	NM_001130823.3	chr19:10160072	c.1044-9T>- (p.?)	.	.	.	.	.	.	.	.	.	.	.	.	.	.	.	.	.	0.48	0.71	0.74	possible effect on splicing
P22	BL + UM + PT	NF1	NM_000267.3	chr17:31226428	c.2002-4_2002-3del (p.?)	.	rs786203664	.	.	.	.	.	.	.	.	.	.	.	Conflicting_interpretations_of_pathogenicity	Hereditary_cancer-predisposing_syndrome|Neurofibromatosis,_type_1	0.00000889	.	0.38	0.29	0.45	not predicted effect on splicing
P22	BL + UM + PT	NOTCH2	NM_024408.4	chr1:119916402	c.6320G>A (p.Ser2107Asn)	missense	rs1031665170	0.636	Tolerated	0.0	Benign	0.0	Benign	-0.37	Neutral	9.146	3.33	.	.	.	0.000008791	.	0.54	0.47	0.55	not predicted effect on splicing
P22	BL + UM + PT	SMARCA4	NM_001128849.2	chr19:10985268	c.223-5C>T (p.?)	.	rs376775933	.	.	.	.	.	.	.	.	.	.	.	Conflicting_interpretations_of_pathogenicity	Rhabdoid_tumor_predisposition_syndrome_2|Hereditary_cancer-predisposing_syndrome|Coffin-Siris_syndrome|not_specified|not_provided	0.0006	0.0022	0.41	0.54	0.5	possible effect on splicing
P22	BL + UM + PT	STAG2	NM_001042749.2	chrX:124071246	c.2456C>G (p.Ser819Cys)	missense	.	0.038	Deleterious	0.879	Possibly damaging	0.669	Possibly damaging	-2.14	Neutral	24.02	5.44	.	.	.	.	.	0.55	0.49	0.47	possible effect on splicing
P23	BL + UM + PT	SMARCA4	NM_001128849.2	chr19:10987932	c.1118+8C>T (p.?)	.	rs757550479	.	.	.	.	.	.	.	.	.	.	.	Uncertain_significance	.	0.000009583	.	0.53	0.54	0.42	possible effect on splicing
P24	BL + UM	TET2	NM_017628.4	chr4:105234159	c.217C>T (p.Arg73Cys)	missense	rs368320100	0.193	Tolerated	0.006	Benign	0.001	Benign	-1.2	Neutral	15.23	0.827	.	.	.	0.0000545	.	0.51	0.32	.	possible effect on splicing
P25	BL + UM + PT	MLH1	NM_000249.4	chr3:37020438	c.1013A>G (p.Asn338Ser)	missense	rs63751467	0.167	Tolerated	0.949	Possibly damaging	0.723	Possibly damaging	-2.6	Deleterious	15.87	4.08	.	Conflicting_interpretations_of_pathogenicity	Lynch_syndrome|Muir-Torr??_syndrome|Turcot_syndrome|Lynch_syndrome_II|Hereditary_cancer-predisposing_syndrome|Hereditary_nonpolyposis_colon_cancer|not_specified|Colorectal_cancer,_non-polyposis|not_provided	0.0001	6.482e-05	0.38	0.44	0.51	possible effect on splicing
P26	BL + UM + PT	APC	NM_000038.6	chr5:112838287	c.2693A>C (p.His898Pro)	missense	rs1580625883	0.002	Deleterious	1.0	Probably damaging	0.997	Probably damaging	-5.32	Deleterious	17.48	4.73	.	Uncertain_significance	Familial_adenomatous_polyposis_1	.	.	0.55	0.49	0.53	not predicted effect on splicing
P26	BL + UM + PT	EGFR	NM_005228.5	chr7:55173997	c.2138A>C (p.Lys713Thr)	missense	rs373578289	0.001	Deleterious	0.917	Possibly damaging	0.666	Possibly damaging	-4.98	Deleterious	23.3	5.48	.	Uncertain_significance	Lung_cancer	0.00005274	6.481e-05	0.41	0.38	0.51	not predicted effect on splicing
P26	BL + UM + PT	RET	NM_020975.6	chr10:43106580	c.1063+9G>A (p.?)	.	rs765463636	.	.	.	.	.	.	.	.	.	.	ID=COSV60705986;OCCURENCE=1(large_intestine)	Conflicting_interpretations_of_pathogenicity	Multiple_endocrine_neoplasia,_type_2b|Multiple_endocrine_neoplasia,_type_2a|Multiple_endocrine_neoplasia,_type_2|not_specified	0.0003	0.0003	0.37	0.44	0.58	not predicted effect on splicing
P27	BL + UM + PT	BRCA1	NM_007294.4	chr17:43093449	c.2077_2082delinsAACAGT (p.Asp693Asn)	nonframeshift substitution	.	.	.	.	.	.	.	.	.	.	.	ID=COSV100523404;OCCURENCE=4(meninges)	.	.	.	.	0.41	0.4	0.47	not predicted effect on splicing
P27	BL + UM + PT	FBXW7	NM_033632.3	chr4:152326003	c.1644+3A>G (p.?)	.	.	.	.	.	.	.	.	.	.	.	.	.	.	.	.	.	0.52	0.44	0.46	possible effect on splicing
P28	BL + UM + PT	ABL1	NM_005157.6	chr9:130862802	c.589G>A (p.Glu197Lys)	missense	rs150134901	0.032	Deleterious	0.999	Probably damaging	0.985	Probably damaging	-3.82	Deleterious	34	6.03	.	.	.	0.0009	0.0003	0.51	0.57	0.46	possible effect on splicing
P29	BL + UM + PT	DNMT1	NM_001130823.3	chr19:10140775	c.3523+6C>T (p.?)	.	rs372240993	.	.	.	.	.	.	.	.	.	.	.	Uncertain_significance	Hereditary_sensory_neuropathy_type_IE	0.0002	0.0001	0.5	0.45	0.5	not predicted effect on splicing
P30	BL + UM + PT	MSH2	NM_000251.2	chr2:47403354	c.163C>T (p.Arg55Trp)	missense	rs587782354	0.001	Deleterious	1.0	Probably damaging	0.935	Probably damaging	-4.71	Deleterious	35	4.41	.	Uncertain_significance	Lynch_syndrome_I	.	.	0.53	0.36	0.49	not predicted effect on splicing
P31	BL + UM	APC	NM_000038.6	chr5:112842318	c.6724A>G (p.Ser2242Gly)	missense	rs201375478	0.006	Deleterious	0.992	Probably damaging	0.987	Probably damaging	-0.89	Neutral	24.8	6.02	ID=COSV99966578;OCCURENCE=2(large_intestine)	Conflicting_interpretations_of_pathogenicity	Hepatocellular_carcinoma|Neoplasm_of_stomach|Carcinoma_of_colon|Hereditary_cancer-predisposing_syndrome|Familial_adenomatous_polyposis_1|Familial_multiple_polyposis_syndrome|Desmoid_disease,_hereditary|not_specified|not_provided	0.0002	0.0004	0.49	0.7	.	possible effect on splicing
P31	BL + UM	KMT2D	NM_003482.4	chr12:49030704	c.13736T>C (p.Phe4579Ser)	missense	rs376335760	0.0	Deleterious	1.0	Probably damaging	0.963	Probably damaging	-3.94	Deleterious	17.62	5.34	.	.	.	.	.	0.49	0.25	.	possible effect on splicing
P32	BL + UM + PT	NF1	NM_000267.3	chr17:31206376	c.1392+5_1392+6delinsTT (p.?)	.	rs587782851	.	.	.	.	.	.	.	.	.	.	.	Uncertain_significance	Hereditary_cancer-predisposing_syndrome|Neurofibromatosis,_type_1|not_provided	.	.	0.48	0.4	0.53	not predicted effect on splicing
P32	BL + UM + PT	TBL1XR1	NM_024665.7	chr3:177051588	c.343G>A (p.Ala115Thr)	missense	rs375411293	0.516	Tolerated	0.127	Benign	0.026	Benign	-0.34	Neutral	6.033	3.69	.	Uncertain_significance	Pierpont_syndrome|Mental_retardation,_autosomal_dominant_41	0.0003	0.0005	0.41	0.47	0.24	not predicted effect on splicing
P36	BL + UM + PT	BRCA1	NM_007294.4	chr17:43093449	c.2077_2082delinsAACAGT (p.Asp693Asn)	nonframeshift substitution	.	.	.	.	.	.	.	.	.	.	.	ID=COSV100523404;OCCURENCE=4(meninges)	.	.	.	.	0.44	0.47	0.43	not predicted effect on splicing
P36	BL + UM + PT	NOTCH2	NM_024408.4	chr1:119915778	c.6944T>A (p.Ile2315Asn)	missense	rs1221201713	0.264	Tolerated	0.09	Benign	0.028	Benign	-1.13	Neutral	14.12	4.31	.	.	.	.	.	0.5	0.56	0.55	not predicted effect on splicing
P36	BL + UM + PT	TP53	NM_000546.5	chr17:7673579	c.949C>A (p.Gln317Lys)	missense	rs764735889	0.955	Tolerated	0.002	Benign	0.004	Benign	0.74	Neutral	5.121	2.84	ID=COSV53209009;OCCURENCE=2(large_intestine),1(endometrium)	Conflicting_interpretations_of_pathogenicity	Hereditary_cancer-predisposing_syndrome|Li-Fraumeni_syndrome|not_provided	0.000008792	6.482e-05	0.46	0.48	0.39	possible effect on splicing
P37	BL + UM + PT	KMT2C	NM_170606.3	chr7:152154020	c.12266C>T (p.Thr4089Ile)	missense	rs1470835588	0.003	Deleterious	0.22	Benign	0.05	Benign	-2.97	Deleterious	24.8	5.48	.	.	.	0.000008806	.	0.48	0.4	0.51	possible effect on splicing
P37	BL + UM + PT	NOTCH1	NM_017617.5	chr9:136508313	c.3244C>T (p.Arg1082Cys)	missense	rs1386494518	0.031	Deleterious	0.994	Probably damaging	0.893	Possibly damaging	-2.93	Deleterious	34	5.23	ID=COSV53076598;OCCURENCE=1(skin)	Uncertain_significance	Adams-Oliver_syndrome_5	.	.	0.48	0.55	0.39	not predicted effect on splicing
P38	BL + UM + PT	BRCA1	NM_007294.4	chr17:43093449	c.2077_2082delinsAACAGT (p.Asp693Asn)	nonframeshift substitution	.	.	.	.	.	.	.	.	.	.	.	ID=COSV100523404;OCCURENCE=4(meninges)	.	.	.	.	0.39	0.39	0.44	not predicted effect on splicing
P38	BL + UM + PT	BRCA2	NM_000059.3	chr13:32376700	c.8663G>A (p.Arg2888His)	missense	rs80359124	0.255	Tolerated	0.445	Benign	0.044	Benign	-0.36	Neutral	19.97	1.63	ID=COSV66448556;OCCURENCE=2(endometrium)	Uncertain_significance	Breast-ovarian_cancer,_familial_2|Hereditary_cancer-predisposing_syndrome|not_provided	0.00003266	6.484e-05	0.56	0.52	0.52	not predicted effect on splicing
P38	BL + UM + PT	DNMT1	NM_001130823.3	chr19:10160072	c.1044-9T>- (p.?)	.	.	.	.	.	.	.	.	.	.	.	.	.	.	.	.	.	0.56	0.77	0.63	possible effect on splicing
P38	BL + UM + PT	PDGFRA	NM_006206.6	chr4:54267606	c.986T>C (p.Leu329Pro)	missense	rs1162814935	0.002	Deleterious	1.0	Probably damaging	0.998	Probably damaging	-2.81	Deleterious	28.2	5.79	.	Uncertain_significance	.	0.000008817	.	0.49	0.46	0.47	not predicted effect on splicing
P39	BL + UM + PT	CIC	NM_001304815.1	chr19:42272360	c.577A>T (p.Thr193Ser)	missense	rs547565552	.	.	.	.	.	.	.	.	0.004	0.713	.	.	.	.	0.0053	0.43	0.52	0.47	not predicted effect on splicing
P39	BL + UM + PT	FOXO3	NM_001455.4	chr6:108663447	c.622-8C>G (p.?)	.	rs975826450	.	.	.	.	.	.	.	.	.	.	.	.	.	0.000009321	.	0.45	0.4	0.48	not predicted effect on splicing
P39	BL + UM + PT	MPL	NM_005373.2	chr1:43339472	c.593A>G (p.Gln198Arg)	missense	rs201050642	1.0	Tolerated	0.001	Benign	0.001	Benign	0.21	Neutral	0.001	-11.1	.	.	.	0.00007034	0.0003	0.56	0.52	0.49	possible effect on splicing
P39	BL + UM + PT	SMO	NM_005631.5	chr7:129212264	c.2177G>A (p.Arg726Gln)	missense	rs142495470	0.092	Tolerated	0.079	Benign	0.007	Benign	-1.18	Neutral	21.8	5.41	ID=COSV50849440;OCCURENCE=2(stomach),1(lung)	Uncertain_significance	Curry-Jones_syndrome|not_specified	0.0009	0.0035	0.48	0.6	0.49	not predicted effect on splicing
P40	BL + UM + PT	CASP8	NM_001080125.2	chr2:201272910	c.740G>A (p.Ser247Asn)	missense	.	0.451	Tolerated	0.028	Benign	0.022	Benign	-0.05	Neutral	0.006	-4.93	.	.	.	.	.	0.46	0.37	0.29	not predicted effect on splicing
P41	BL + PT	CDH1	NM_004360.5	chr16:68810344	c.832+3A>G (p.?)	.	.	.	.	.	.	.	.	.	.	.	.	ID=COSV55732041;OCCURENCE=2(breast)	Uncertain_significance	Hereditary_cancer-predisposing_syndrome	.	.	0.43	.	0.37	not predicted effect on splicing
P41	BL + UM + PT	FLT3	NM_004119.3	chr13:28024938	c.2213C>G (p.Pro738Arg)	missense	rs144381194	0.287	Tolerated	0.355	Benign	0.28	Benign	-1.5	Neutral	23.2	4.77	.	.	.	0.0004	0.0005	0.43	0.49	0.43	not predicted effect on splicing
P41	BL + UM + PT	PMS2	NM_000535.7	chr7:5987275	c.1490G>A (p.Gly497Asp)	missense	rs199739859	0.197	Tolerated	0.873	Possibly damaging	0.382	Benign	-0.79	Neutral	6.41	3.14	ID=COSV56224927;OCCURENCE=1(central_nervous_system)	Conflicting_interpretations_of_pathogenicity	Hereditary_nonpolyposis_colorectal_cancer_type_4|Hereditary_cancer-predisposing_syndrome|Hereditary_nonpolyposis_colon_cancer|not_specified|not_provided	0.0002	0.0002	0.32	0.42	0.33	not predicted effect on splicing
P43	BL + UM + PT	BRCA1	NM_007294.4	chr17:43091495	c.4036G>A (p.Glu1346Lys)	missense	rs80357407	0.032	Deleterious	0.246	Benign	0.066	Benign	-0.69	Neutral	25.2	4.22	ID=COSV58789357;OCCURENCE=2(lung),1(ovary)	Conflicting_interpretations_of_pathogenicity	Hereditary_breast_and_ovarian_cancer_syndrome|Breast-ovarian_cancer,_familial_1|Hereditary_cancer-predisposing_syndrome|not_specified|not_provided	0.00009684	6.482e-05	0.51	0.53	0.46	possible effect on splicing
P44	BL + UM + PT	MET	NM_000245.4	chr7:116783474	c.3798+5T>C (p.?)	.	rs368150874	.	.	.	.	.	.	.	.	.	.	.	Conflicting_interpretations_of_pathogenicity	Renal_cell_carcinoma,_papillary,_1|Hereditary_cancer-predisposing_syndrome|not_provided	0.0002	6.479e-05	0.59	0.45	0.39	possible effect on splicing
P44	BL + UM + PT	RET	NM_020975.6	chr10:43114546	c.1946C>T (p.Ser649Leu)	missense	rs148935214	0.012	Deleterious	1.0	Probably damaging	0.996	Probably damaging	-1.32	Neutral	25.8	4.34	ID=COSV60687010;OCCURENCE=2(thyroid),1(lung),1(haematopoietic_and_lymphoid_tissue)	.	.	0.0006	0.0007	0.5	0.46	0.53	not predicted effect on splicing
P44	BL + UM + PT	TP53	NM_000546.5	chr17:7669655	c.1136G>A (p.Arg379His)	missense	rs863224682	0.061	Tolerated	0.004	Benign	0.002	Benign	-0.53	Neutral	24.2	5.69	ID=COSV52708100;OCCURENCE=2(kidney),2(central_nervous_system)	Uncertain_significance	Nijmegen_breakage_syndrome-like_disorder|Hereditary_cancer-predisposing_syndrome|not_provided	0.00002891	0.0001	0.42	0.32	0.38	not predicted effect on splicing
P45	BL + UM + PT	EP300	NM_001429.4	chr22:41152213	c.3005T>G (p.Val1002Gly)	missense	.	0.383	Tolerated	0.0	Benign	0.0	Benign	-0.15	Neutral	2.586	1.19	.	.	.	.	.	0.51	0.52	0.5	possible effect on splicing
P45	BL + UM + PT	KMT2C	NM_170606.3	chr7:152163646	c.9931C>T (p.Leu3311Phe)	missense	rs139610952	0.02	Deleterious	0.999	Probably damaging	0.991	Probably damaging	-2.7	Deleterious	24.2	5.13	.	not_provided	not_specified	0.0006	0.0017	0.51	0.52	0.5	not predicted effect on splicing
P45	BL + UM + PT	RNF43	NM_017763.6	chr17:58357951	c.1825C>T (p.Arg609Trp)	missense	rs139405076	0.002	Deleterious	0.947	Possibly damaging	0.237	Benign	-1.81	Neutral	21.08	3.0	ID=COSV68457786;OCCURENCE=2(pancreas),1(large_intestine),1(stomach)	.	..	0.0006	0.0014	0.45	0.58	0.37	not predicted effect on splicing
P46	BL + UM + PT	BRCA1	NM_007294.4	chr17:43093449	c.2077_2082delinsAACAGT (p.Asp693Asn)	nonframeshift substitution	.	.	.	.	.	.	.	.	.	.	.	ID=COSV100523404;OCCURENCE=4(meninges)	.	.	.	.	0.4	0.43	0.45	not predicted effect on splicing
P46	BL + UM + PT	RET	NM_020975.6	chr10:43114546	c.1946C>T (p.Ser649Leu)	missense	rs148935214	0.012	Deleterious	1.0	Probably damaging	0.996	Probably damaging	-1.32	Neutral	25.8	4.34	ID=COSV60687010;OCCURENCE=2(thyroid),1(lung),1(haematopoietic_and_lymphoid_tissue)	.	.	0.0006	0.0007	0.52	0.5	0.39	not predicted effect on splicing
P47	BL + UM + PT	JAK3	NM_000215.3	chr19:17842437	c.740C>T (p.Pro247Leu)	missense	rs761196525	0.005	Deleterious	0.028	Benign	0.011	Benign	-5.61	Deleterious	15.75	4.17	.	.	.	0.00006028	.	0.52	0.47	0.7	not predicted effect on splicing
P47	BL + UM + PT	RAD51	NM_133487.3	chr15:40709097	c.419C>T (p.Thr140Met)	missense	rs148345609	0.014	Deleterious	0.993	Probably damaging	0.564	Possibly damaging	-4.83	Deleterious	34	5.72	.	.	.	0.0003	0.0003	0.63	0.38	0.62	possible effect on splicing
P47	BL + UM + PT	STK11	NM_000455.5	chr19:1220467	c.559G>A (p.Gly187Ser)	missense	rs587782032	0.063	Tolerated	0.0	Benign	0.003	Benign	0.54	Neutral	3.051	-10.1	ID=COSV58827697;OCCURENCE=1(lung)	Conflicting_interpretations_of_pathogenicity	Peutz-Jeghers_syndrome|Hereditary_cancer-predisposing_syndrome|not_specified|not_provided	0.00005784	.	0.43	0.51	0.44	possible effect on splicing
P48	BL + UM + PT	DNMT1	NM_001130823.3	chr19:10160072	c.1044-9T>- (p.?)	.	.	.	.	.	.	.	.	.	.	.	.	.	.	.	.	.	0.65	0.72	0.6	possible effect on splicing
P48	BL + UM + PT	RAD51C	NM_058216.3	chr17:58703202	c.578G>A (p.Arg193Gln)	missense	rs587782332	0.75	Tolerated	0.0	Benign	0.003	Benign	0.61	Neutral	8.814	-0.039	ID=COSV61676111;OCCURENCE=1(endometrium)	Conflicting_interpretations_of_pathogenicity	Fanconi_anemia,_complementation_group_O|Hereditary_cancer-predisposing_syndrome	0.00005437	6.492e-05	0.49	0.37	0.42	not predicted effect on splicing
P49	BL + UM + PT	BRCA1	NM_007294.4	chr17:43093449	c.2077_2082delinsAACAGT (p.Asp693Asn)	nonframeshift substitution	.	.	.	.	.	.	.	.	.	.	.	ID=COSV100523404;OCCURENCE=4(meninges)	.	.	.	.	0.5	0.46	0.44	not predicted effect on splicing
P49	BL + UM + PT	NOTCH2	NM_024408.4	chr1:119916130	c.6592G>A (p.Ala2198Thr)	missense	rs1241583454	0.617	Tolerated	0.004	Benign	0.003	Benign	-0.09	Neutral	13.37	3.62	.	.	.	0.000008797	.	0.46	0.46	0.49	not predicted effect on splicing
P50	BL + UM + PT	CIC	NM_001304815.1	chr19:42272360	c.577A>T (p.Thr193Ser)	missense	rs547565552	.	.	.	.	.	.	.	.	0.004	0.713	.	.	.	.	0.0053	0.53	0.47	0.31	not predicted effect on splicing
P50	BL + UM + PT	DNMT1	NM_001130823.3	chr19:10160072	c.1044-9T>- (p.?)	.	.	.	.	.	.	.	.	.	.	.	.	.	.	.	.	.	0.54	0.69	0.5	possible effect on splicing
P51	BL + UM + PT	FUBP1	NM_001303433.1	chr1:77969072	c.223_224delinsGA (p.Thr75Glu)	nonframeshift substitution	.	.	.	.	.	.	.	.	.	.	.	.	.	.	.	.	0.46	0.46	0.4	not predicted effect on splicing
P51	BL + UM + PT	USH2A	NM_206933.4	chr1:216198312	c.4081+3A>G (p.?)	.	.	.	.	.	.	.	.	.	.	.	.	.	.	.	.	.	0.47	0.62	0.48	possible effect on splicing
