# Supplementary material for: High prevalence of somatic PIK3CA and TP53 pathogenic variants in the normal mammary gland tissue of sporadic breast cancer patients revealed by duplex sequencing
Source: NPJ Breast Cancer. 2022 Jun 29;8:76. doi: 10.1038/s41523-022-00443-9 (PMC9243094; doi:10.1038/s41523-022-00443-9)
Supplement: Supplementary file 5 — Supplementary Table 4 [file 41523_2022_443_MOESM5_ESM.xlsx]

## Sheet: Truncating variants
Supplementary Table 4. List of somatic truncating and non-truncating variants that met the cut-off criteria in 155 breast cancer-associated genes detected in the studied cohort. The VarAFT tool and ANNOVAR were used for gene-based annotations (as of August 2020), while for in silico splicing analysis the following splice prediction algorithms were used: SSF, MaxEntScan and NNSplice in Alamut Visu…
ID	TISSUE	GENE	TRANSCRIPT	GENOMIC POSITION	GENOMIC VARIANT (PROTEIN CHANGE)	VARIANT CLASS	AVSNP	COSMIC	ClinVar classification	ClinVar condition	gnomAD Exome popmax	gnomAD Genome popmax	UM ALLELE FREQUENCY	PT ALLELE FREQUENCY
P11	PT	AFDN	NM_001291964.1	chr6:167951456	c.3958C>T (p.Arg1320Ter)	stopgain	.	.	.	.	.	.	.	0.56
P04	PT	ARID1A	NM_006015.6	chr1:26779381	c.5483C>G (p.Ser1828Ter)	stopgain	.	.	.	.	.	.	.	0.13
P51	PT	ARID2	NM_152641.4	chr12:45850623	c.2500C>T (p.Gln834Ter)	stopgain	.	ID=COSV57600420;OCCURENCE=1(urinary_tract),1(oesophagus),1(lung)	.	.	.	.	.	0.41
P23	UM	CBFB	NM_022845.2	chr16:67036674	c.207dup (p.Pro70fs)	frameshift insertion	.	COSV51998571	.	.	.	.	0.15	.
P38	PT	CBFB	NM_022845.2	chr16:67036672	c.199C>T (p.Gln67Ter)	stopgain	.	.	.	.	.	.	.	0.3
P03	PT	CDH1	NM_004360.5	chr16:68801693	c.187C>T (p.Arg63Ter)	stopgain	rs587783047	ID=COSV55728388;OCCURENCE=1(urinary_tract),6(breast)	Pathogenic	Hereditary_cancer-predisposing_syndrome|Hereditary_diffuse_gastric_cancer	.	.	.	0.17
P18	UM + PT	CDH1	NM_004360.5	chr16:68819382	c.1668_1669insT (p.Lys557Ter)	frameshift insertion	.	.	.	.	.	.	0.1	0.17
P22	PT	CDH1	NM_004360.5	chr16:68823551	c.2089del (p.Lys697fs)	frameshift deletion	.	.	.	.	.	.	.	0.23
P04	PT	CDKN1B	NM_004064.5	chr12:12718019	c.180G>A (p.Trp60Ter)	stopgain	.	ID=COSV57430739;OCCURENCE=1(prostate),1(breast),1(haematopoietic_and_lymphoid_tissue)	.	.	.	.	.	0.14
P04	PT	CDKN1B	NM_004064.5	chr12:12718278	c.439C>T (p.Gln147Ter)	stopgain	.	ID=COSV57429780;OCCURENCE=1(haematopoietic_and_lymphoid_tissue),1(breast)	.	.	.	.	.	0.16
P08	PT	GATA3	NM_001002295.2	chr10:8073908	c.1220_1221del (p.Ile407fs)	frameshift deletion	.	ID=COSV60516409;OCCURENCE=7(breast)	.	.	.	.	.	0.15
P10	PT	GATA3	NM_001002295.2	chr10:8069550	c.1002_1003insGG (p.Asn334fs)	frameshift insertion	.	ID=COSV60515396;OCCURENCE=7(breast)	.	.	.	.	.	0.13
P50	PT	GATA3	NM_001002295.2	chr10:8069550	c.1002_1003insGG (p.Asn334fs)	frameshift insertion	.	ID=COSV60515396;OCCURENCE=7(breast)	.	.	.	.	.	0.15
P10	PT	KMT2C	NM_170606.3	chr7:152177062	c.8390dup (p.Glu2798fs)	frameshift insertion	rs771193709	ID=COSV51280692;OCCURENCE=3(large_intestine),1(peritoneum),1(prostate),1(breast)	Pathogenic	not_provided	0.0000671	.	.	0.17
P33	PT	KMT2C	NM_170606.3	chr7:152176899	c.8553_8554insTT (p.Pro2852fs)	frameshift insertion	.	.	.	.	.	.	.	0.13
P51	PT	KMT2C	NM_170606.3	chr7:152181700	c.6160C>T (p.Gln2054Ter)	stopgain	.	ID=COSV51450906;OCCURENCE=2(breast),1(upper_aerodigestive_tract),1(biliary_tract),1(large_intestine),1(urinary_tract)	.	.	.	.	.	0.4
P01	PT	MAP3K1	NM_005921.2	chr5:56882813	c.3614dup (p.Val1205fs)	frameshift insertion	.	ID=COSV99064071;OCCURENCE=1(breast)	.	.	.	.	.	0.19
P01	PT	MAP3K1	NM_005921.2	chr5:56887461	c.4199dup (p.Thr1400fs)	frameshift insertion	.	ID=COSV99064062;OCCURENCE=1(breast)	.	.	.	.	.	0.24
P15	UM + PT	MAP3K1	NM_005921.2	chr5:56881868	c.2668del (p.Asn891fs)	frameshift deletion	.	COSV99063939	.	.	.	.	0.09	0.15
P22	PT	MAP3K1	NM_005921.2	chr5:56856723	c.606del (p.Leu202fs)	frameshift deletion	.	.	.	.	.	.	.	0.25
P29	PT	MAP3K1	NM_005921.2	chr5:56882346	c.3146C>G (p.Ser1049Ter)	stopgain	.	ID=COSV68126827;OCCURENCE=1(breast),1(thyroid)	.	.	.	.	.	0.19
P39	PT	MAP3K1	NM_005921.2	chr5:56865863	c.1187del (p.Arg396fs)	frameshift deletion	.	.	.	.	.	.	.	0.11
P39	PT	MAP3K1	NM_005921.2	chr5:56881838	c.2638C>T (p.Gln880Ter)	stopgain	.	.	.	.	.	.	.	0.14
P36	PT	PALB2	NM_024675.3	chr16:23634892	c.1654C>T (p.Gln552Ter)	stopgain	.	.	.	.	.	.	.	0.13
P12	UM	PIK3CA	NM_006218.4	chr3:179234358	c.3203dup (p.Asn1068fs)	frameshift insertion	rs587776802	COSV55878665	Pathogenic	Hepatocellular_carcinoma|Neoplasm_of_stomach	.	.	0.19	.
P44	PT	PTEN	NM_000314.7	chr10:87933196	c.437T>A (p.Leu146Ter)	stopgain	rs786204933	ID=COSV64294541;OCCURENCE=1(prostate),1(endometrium),1(breast)	Pathogenic	not_provided	.	.	.	0.22
P16	UM	RAD50	NM_005732.4	chr5:132595759	c.2165dup (p.Glu723fs)	frameshift insertion	rs397507178	COSV54746977	Pathogenic	Nijmegen_breakage_syndrome-like_disorder|Hereditary_cancer-predisposing_syndrome|not_provided	0.0005	6.756e-05	0.16	.
P30	PT	STAG2	NM_001042749.2	chrX:124068580	c.2282_2283del (p.Leu761fs)	frameshift deletion	.	.	.	.	.	.	.	0.17
P04	PT	TBX3	NM_016569.3	chr12:114676449	c.963del (p.Ser321fs)	frameshift deletion	.	.	.	.	.	.	.	0.15
P12	UM	TBX3	NM_016569.3	chr12:114679572	c.796_797dup (p.Ser266fs)	frameshift insertion	.	.	.	.	.	.	0.18	.

## Sheet: Non - truncating variants
Supplementary Table 4. List of somatic truncating and non-truncating variants that met the cut-off criteria in 155 breast cancer-associated genes detected in the studied cohort. The VarAFT tool and ANNOVAR were used for gene-based annotations (as of August 2020), while for in silico splicing analysis the following splice prediction algorithms were used: SSF, MaxEntScan and NNSplice in Alamut Visu…
ID	TISSUE	GENE	TRANSCRIPT	GENOMIC POSITION	VARIANT (PROTEIN CHANGE)	VARIANT CLASS	AVSNP	SIFT_score	SIFT_pred	PolyPhen-2_HDIV_score	PolyPhen-2_HDIV_pred	PolyPhen-2_HVAR_score	PolyPhen-2_HVAR_pred	PROVEAN_score	PROVEAN_pred	CADD	GERP	COSMIC	ClinVar classification	ClinVar condition	gnomAD Exome popmax	gnomAD Genome popmax	UM ALLELE FREQUENCY	PT ALLELE FREQUENCY	IN-SILICO EFFECT ON SPLICING
P03	PT	ABL1	NM_005157.6	chr9:130884103	c.1813_1815del (p.Lys609del)	nonframeshift deletion	rs201725154	.	.	.	.	.	.	.	.	.	.	ID=COSV59324524;OCCURENCE=1(breast),2(upper_aerodigestive_tract),3(meninges),3(NS),3(stomach),1(salivary_gland),1(oesophagus),2(biliary_tract),2(large_intestine),1(haematopoietic_and_lymphoid_tissue)	.	.	0.0005	0.0002	.	0.07	not predicted effect on splicing
P27	PT	AFDN	NM_001291964.1	chr6:167951905	c.4407T>A (p.Ser1469Arg)	missense	.	0.0	Deleterious	0.999	Probably damaging	0.993	Probably damaging	-1.8	Neutral	22.8	-2.61	.	.	.	.	.	.	0.11	not predicted effect on splicing
P26	UM + PT	AKT1	NM_005163.2	chr14:104780214	c.49G>A (p.Glu17Lys)	missense	rs121434592	0.004	Deleterious	1.0	Probably damaging	1.0	Probably damaging	-3.68	Deleterious	31	4.61	ID=COSV62571334;OCCURENCE=2(central_nervous_system),22(urinary_tract),58(skin),5(ovary),262(breast),2(peritoneum),5(cervix),27(thyroid),1(kidney),16(prostate),5(pancreas),11(upper_aerodigestive_tract),31(endometrium),24(lung),69(meninges),6(NS),15(bone),3(biliary_tract),5(salivary_gland),3(stomach),7(haematopoietic_and_lymphoid_tissue),18(soft_tissue),1(thymus),46(large_intestine)	Uncertain_significance	Hepatocellular_carcinoma|Osteosarcoma|Transitional_cell_carcinoma_of_the_bladder|Lung_adenocarcinoma|Small_cell_lung_cancer|Non-small_cell_lung_cancer|Squamous_cell_lung_carcinoma|Neoplasm_of_the_breast|Neoplasm_of_the_thyroid_gland|Neoplasm_of_ovary|Prostate_neoplasm|Neoplasm_of_the_large_intestine|Carcinoma_of_colon|Breast_adenocarcinoma|Adenocarcinoma_of_stomach|Adenocarcinoma_of_prostate|Prot…	0.00000887	.	0.11	0.36	possible effect on splicing
P37	PT	AKT1	NM_005163.2	chr14:104780214	c.49G>A (p.Glu17Lys)	missense	rs121434592	0.004	Deleterious	1.0	Probably damaging	1.0	Probably damaging	-3.68	Deleterious	31	4.61	ID=COSV62571334;OCCURENCE=2(central_nervous_system),22(urinary_tract),58(skin),5(ovary),262(breast),2(peritoneum),5(cervix),27(thyroid),1(kidney),16(prostate),5(pancreas),11(upper_aerodigestive_tract),31(endometrium),24(lung),69(meninges),6(NS),15(bone),3(biliary_tract),5(salivary_gland),3(stomach),7(haematopoietic_and_lymphoid_tissue),18(soft_tissue),1(thymus),46(large_intestine)	Uncertain_significance	Hepatocellular_carcinoma|Osteosarcoma|Transitional_cell_carcinoma_of_the_bladder|Lung_adenocarcinoma|Small_cell_lung_cancer|Non-small_cell_lung_cancer|Squamous_cell_lung_carcinoma|Neoplasm_of_the_breast|Neoplasm_of_the_thyroid_gland|Neoplasm_of_ovary|Prostate_neoplasm|Neoplasm_of_the_large_intestine|Carcinoma_of_colon|Breast_adenocarcinoma|Adenocarcinoma_of_stomach|Adenocarcinoma_of_prostate|Prot…	0.00000887	.	.	0.32	not predicted effect on splicing
P38	PT	AKT1	NM_005163.2	chr14:104780214	c.49G>A (p.Glu17Lys)	missense	rs121434592	0.004	Deleterious	1.0	Probably damaging	1.0	Probably damaging	-3.68	Deleterious	31	4.61	ID=COSV62571334;OCCURENCE=2(central_nervous_system),22(urinary_tract),58(skin),5(ovary),262(breast),2(peritoneum),5(cervix),27(thyroid),1(kidney),16(prostate),5(pancreas),11(upper_aerodigestive_tract),31(endometrium),24(lung),69(meninges),6(NS),15(bone),3(biliary_tract),5(salivary_gland),3(stomach),7(haematopoietic_and_lymphoid_tissue),18(soft_tissue),1(thymus),46(large_intestine)	Uncertain_significance	Hepatocellular_carcinoma|Osteosarcoma|Transitional_cell_carcinoma_of_the_bladder|Lung_adenocarcinoma|Small_cell_lung_cancer|Non-small_cell_lung_cancer|Squamous_cell_lung_carcinoma|Neoplasm_of_the_breast|Neoplasm_of_the_thyroid_gland|Neoplasm_of_ovary|Prostate_neoplasm|Neoplasm_of_the_large_intestine|Carcinoma_of_colon|Breast_adenocarcinoma|Adenocarcinoma_of_stomach|Adenocarcinoma_of_prostate|Prot…	0.00000887	.	.	0.35	not predicted effect on splicing
P20	PT	ALK	NM_004304.5	chr2:29275484	c.1830G>T (p.Gln610His)	missense	.	0.043	Deleterious	0.723	Possibly damaging	0.552	Possibly damaging	-1.65	Neutral	25.2	3.22	.	.	.	.	.	.	0.16	possible effect on splicing
P03	PT	AR	NM_000044.6	chrX:67545319	c.173A>T (p.Gln58Leu)	missense	rs200185441	0.005	Deleterious	0.448	Benign	0.227	Benign	-0.24	Neutral	21.4	.	ID=COSV65953279;OCCURENCE=1(haematopoietic_and_lymphoid_tissue),25(large_intestine),2(biliary_tract),3(kidney),9(lung),3(endometrium),1(urinary_tract),1(oesophagus),3(stomach),1(autonomic_ganglia),1(meninges),4(liver),4(thyroid),1(prostate),2(upper_aerodigestive_tract)	Uncertain_significance	Malignant_tumor_of_prostate|Hypospadias_1,_X-linked|Androgen_resistance_syndrome|Partial_androgen_insensitivity_syndrome|Bulbo-spinal_atrophy_X-linked|not_specified	0.0005	0.0003	.	0.18	not predicted effect on splicing
P20	PT	AR	NM_000044.6	chrX:67545401	c.255_257del (p.Gln91del)	nonframeshift deletion	rs753526329	.	.	.	.	.	.	.	.	.	.	ID=COSV65954891;OCCURENCE=1(pleura),1(haematopoietic_and_lymphoid_tissue),1(salivary_gland),1(stomach),1(breast)	.	.	0.0001	0.0002	.	0.09	not predicted effect on splicing
P36	PT	AR	NM_000044.6	chrX:67545319	c.173A>T (p.Gln58Leu)	missense	rs200185441	0.005	Deleterious	0.448	Benign	0.227	Benign	-0.24	Neutral	21.4	.	ID=COSV65953279;OCCURENCE=1(haematopoietic_and_lymphoid_tissue),25(large_intestine),2(biliary_tract),3(kidney),9(lung),3(endometrium),1(urinary_tract),1(oesophagus),3(stomach),1(autonomic_ganglia),1(meninges),4(liver),4(thyroid),1(prostate),2(upper_aerodigestive_tract)	Uncertain_significance	Malignant_tumor_of_prostate|Hypospadias_1,_X-linked|Androgen_resistance_syndrome|Partial_androgen_insensitivity_syndrome|Bulbo-spinal_atrophy_X-linked|not_specified	0.0005	0.0003	.	0.17	not predicted effect on splicing
P51	PT	ATM	NM_000051.3	chr11:108284276	c.3796G>C (p.Asp1266His)	missense	.	0.007	Deleterious	0.901	Possibly damaging	0.642	Possibly damaging	-2.79	Deleterious	26.6	5.68	.	.	.	.	.	.	0.43	not predicted effect on splicing
P20	PT	ATRX	NM_000489.3	chrX:77683419	c.1837G>A (p.Asp613Asn)	missense	.	0.198	Tolerated	0.001	Benign	0.001	Benign	-0.67	Neutral	11.62	4.35	.	.	.	.	.	.	0.13	not predicted effect on splicing
P26	PT	CASP8	NM_001080125.2	chr2:201274915	c.799A>T (p.Ile267Phe)	missense	.	0.698	Tolerated	0.03	Benign	0.006	Benign	-0.69	Neutral	.	-7.33	.	.	.	.	.	.	0.21	not predicted effect on splicing
P50	PT	CBFB	NM_022845.3	chr16:67029814	c.165+1G>A (p.?)	.	rs924551538	.	.	.	.	.	.	.	.	26.7	4.81	ID=COSV51997594;OCCURENCE=1(breast)	.	.	.	.	.	0.34	possible effect on splicing
P30	PT	CDC73	NM_024529.4	chr1:193135590	c.423+1G>T (p.?)	.	.	.	.	.	.	.	.	.	.	25.5	5.27	.	.	.	.	.	.	0.14	possible effect on splicing
P51	PT	CDKN2A	NM_058195.2	chr9:21971053	c.349G>A (p.Ala117Thr)	missense	.	0.011	Deleterious	0.73	Possibly damaging	0.039	Benign	-2.27	Neutral	17.4	0.565	ID=COSV58728253;OCCURENCE=1(cervix)	.	.	.	.	.	0.48	not predicted effect on splicing
P18	PT	CEBPA	NM_004364.5	chr19:33301849	c.546_548del (p.Pro189del)	nonframeshift deletion	rs781757114	.	.	.	.	.	.	.	.	.	.	ID=COSV57195618;OCCURENCE=2(breast),1(adrenal_gland),5(haematopoietic_and_lymphoid_tissue)	Uncertain_significance	Acute_myeloid_leukemia	0.0119	.	.	0.07	.
P27	PT	CTCF	NM_006565.4	chr16:67611503	c.671C>T (p.Ser224Phe)	missense	.	0.001	Deleterious	0.995	Probably damaging	0.986	Probably damaging	-3.19	Deleterious	27.6	5.05	.	.	.	.	.	.	0.18	not predicted effect on splicing
P29	UM + PT	DNMT1	NM_001130823.3	chr19:10160072	c.1044-9T>- (p.?)	.	.	.	.	.	.	.	.	.	.	.	.	.	.	.	.	.	0.52	0.56	possible effect on splicing
P04	PT	ERBB2	NM_004448.2	chr17:39723594	c.2142C>G (p.Ile714Met)	missense	.	0.001	Deleterious	1.0	Probably damaging	0.999	Probably damaging	-2.48	Neutral	26	1.98	.	.	.	.	.	.	0.14	not predicted effect on splicing
P51	PT	FOXA1	NM_004496.5	chr14:37592518	c.266C>T (p.Ser89Leu)	missense	.	0.048	Deleterious	0.991	Probably damaging	0.783	Possibly damaging	-0.28	Neutral	23.1	3.88	.	.	.	0.00000919	.	.	0.39	not predicted effect on splicing
P32	PT	GATA1	NM_002049.4	chrX:48792123	c.500A>T (p.Asp167Val)	missense	.	0.0	Deleterious	0.956	Possibly damaging	0.551	Possibly damaging	-4.12	Deleterious	4.06	4.063	.	.	.	.	.	.	0.14	possible effect on splicing
P15	PT	GATA3	NM_001002295.2	chr10:8069470	c.925-3_925-2del (p.?)	.	rs763236375	.	.	.	.	.	.	.	.	.	.	ID=COSV60515023;OCCURENCE=47(breast)	.	.	0.00000879	.	.	0.12	not predicted effect on splicing
P38	PT	GATA3	NM_001002295.2	chr10:8069470	c.925-3_925-2del (p.?)	.	rs763236375	.	.	.	.	.	.	.	.	.	.	ID=COSV60515023;OCCURENCE=47(breast)	.	.	0.00000879	.	.	0.25	not predicted effect on splicing
P51	PT	GATA3	NM_001002295.2	chr10:8064095	c.881T>A (p.Met294Lys)	missense	.	0.0	Deleterious	1.0	Probably damaging	0.999	Probably damaging	-5.4	Deleterious	5.59	8.017	ID=COSV60515607;OCCURENCE=30(breast)	.	.	.	.	.	0.41	not predicted effect on splicing
P15	PT	GNAQ	NM_002072.4	chr9:77922306	c.176T>C (p.Met59Thr)	missense	.	0.0	Deleterious	1.0	Probably damaging	0.998	Probably damaging	-5.24	Deleterious	5.87	9.325	.	.	.	.	.	.	0.14	not predicted effect on splicing
P20	PT	JAK1	NM_002227.4	chr1:64838107	c.2968-3C>T (p.?)	.	.	.	.	.	.	.	.	.	.	.	.	.	.	.	.	.	.	0.21	possible effect on splicing
P04	PT	JAK2	NM_004972.4	chr9:5064953	c.1127C>T (p.Thr376Ile)	missense	.	0.076	Tolerated	0.004	Benign	0.004	Benign	-4.71	Deleterious	4.24	4.728	.	.	.	.	.	.	0.15	not predicted effect on splicing
P47	PT	JAK3	NM_000215.4	chr19:17834576	c.2345C>G (p.Ser782Cys)	missense	.	0.051	Tolerated	0.0	Benign	0.003	Benign	-1.44	Neutral	4.08	5.235	.	.	.	.	.	.	0.15	possible effect on splicing
P04	PT	KMT2C	NM_170606.3	chr7:152220683	c.3552G>A (p.Met1184Ile)	missense	.	0.015	Deleterious	0.146	Benign	0.057	Benign	-2.68	Deleterious	23.3	3.54	ID=COSV100078481;OCCURENCE=1(endometrium)	.	.	.	.	.	0.16	not predicted effect on splicing
P49	PT	KMT2C	NM_170606.3	chr7:152178016	c.7443-21_7443-6del (p.?)	.	rs746018833	.	.	.	.	.	.	.	.	.	.	ID=COSV51482159;OCCURENCE=1(haematopoietic_and_lymphoid_tissue)	.	.	.	.	.	0.16	not predicted effect on splicing
P23	UM	MED12	NM_005120.3	chrX:71137882	c.5983C>T (p.Pro1995Ser)	missense	.	0.029	Deleterious	0.996	Probably damaging	0.991	Probably damaging	-3.22	Deleterious	24.7	3.21	.	.	.	.	.	0.15	.	not predicted effect on splicing
P33	PT	MED12	NM_005120.3	chrX:71123724	c.1744+4C>T (p.?)	.	rs780750721	.	.	.	.	.	.	.	.	.	.	.	Conflicting_interpretations_of_pathogenicity	FG_syndrome_1|not_specified	0.0001	.	.	0.12	not predicted effect on splicing
P37	PT	NBN	NM_002485.5	chr8:89981487	c.208G>C (p.Asp70His)	missense	rs560337591	0.001	Deleterious	1.0	Probably damaging	0.998	Probably damaging	-5.86	Deleterious	28.5	4.82	.	.	.	0.0000654	.	.	0.28	not predicted effect on splicing
P15	UM	NCOR1	NM_006311.3	chr17:16040459	c.6715C>A (p.Pro2239Thr)	missense	.	0.0	Deleterious	1.0	Probably damaging	0.998	Probably damaging	-7.54	Deleterious	29.0	5.64	ID=COSV51977151;OCCURENCE=1(small_intestine)	.	.	.	.	0.11	.	possible effect on splicing
P01	PT	PIK3CA	NM_006218.4	chr3:179234297	c.3140A>G (p.His1047Arg)	missense	rs121913279	0.019	Deleterious	0.639	Possibly damaging	0.085	Benign	-1.38	Neutral	20.1	6.08	ID=COSV55873195;OCCURENCE=8(gastrointestinal_tract_(site_indeterminate)),27(salivary_gland),60(stomach),5(meninges),17(NS),18(liver),8(cervix),1(testis),5(small_intestine),32(thyroid),80(upper_aerodigestive_tract),24(prostate),115(ovary),1866(breast),1(parathyroid),62(soft_tissue),5(haematopoietic_and_lymphoid_tissue),474(large_intestine),13(bone),1(vulva),17(biliary_tract),2(pituitary),206(endom…	Pathogenic	MACRODACTYLY,_SOMATIC|Hepatocellular_carcinoma|Neoplasm|Medulloblastoma|Renal_cell_carcinoma,_papillary,_1|Pancreatic_adenocarcinoma|Transitional_cell_carcinoma_of_the_bladder|Adrenocortical_carcinoma|Neoplasm_of_stomach|Brainstem_glioma|Carcinoma_of_esophagus|Rosette-forming_glioneuronal_tumor|Lung_adenocarcinoma|Non-small_cell_lung_cancer|Squamous_cell_lung_carcinoma|Neoplasm_of_brain|Neoplasm_…	0.00000891	.	.	0.23	not predicted effect on splicing
P03	PT	PIK3CA	NM_006218.4	chr3:179234297	c.3140A>G (p.His1047Arg)	missense	rs121913279	0.019	Deleterious	0.639	Possibly damaging	0.085	Benign	-1.38	Neutral	20.1	6.08	ID=COSV55873195;OCCURENCE=8(gastrointestinal_tract_(site_indeterminate)),27(salivary_gland),60(stomach),5(meninges),17(NS),18(liver),8(cervix),1(testis),5(small_intestine),32(thyroid),80(upper_aerodigestive_tract),24(prostate),115(ovary),1866(breast),1(parathyroid),62(soft_tissue),5(haematopoietic_and_lymphoid_tissue),474(large_intestine),13(bone),1(vulva),17(biliary_tract),2(pituitary),206(endom…	Pathogenic	MACRODACTYLY,_SOMATIC|Hepatocellular_carcinoma|Neoplasm|Medulloblastoma|Renal_cell_carcinoma,_papillary,_1|Pancreatic_adenocarcinoma|Transitional_cell_carcinoma_of_the_bladder|Adrenocortical_carcinoma|Neoplasm_of_stomach|Brainstem_glioma|Carcinoma_of_esophagus|Rosette-forming_glioneuronal_tumor|Lung_adenocarcinoma|Non-small_cell_lung_cancer|Squamous_cell_lung_carcinoma|Neoplasm_of_brain|Neoplasm_…	0.00000891	.	.	0.3	not predicted effect on splicing
P04	PT	PIK3CA	NM_006218.4	chr3:179218294	c.1624G>A (p.Glu542Lys)	missense	rs121913273	0.016	Deleterious	0.995	Probably damaging	0.912	Probably damaging	-2.09	Neutral	27.3	5.78	ID=COSV55873227;OCCURENCE=1(pituitary),14(kidney),5(pancreas),81(endometrium),68(lung),24(central_nervous_system),110(urinary_tract),34(skin),8(penis),29(oesophagus),4(haematopoietic_and_lymphoid_tissue),16(soft_tissue),1(thymus),449(large_intestine),1(bone),11(biliary_tract),6(vulva),45(cervix),3(small_intestine),3(testis),27(thyroid),7(prostate),75(upper_aerodigestive_tract),39(ovary),512(breas…	Pathogenic/Likely_pathogenic	Hepatocellular_carcinoma|Transitional_cell_carcinoma_of_the_bladder|Carcinoma_of_esophagus|Lung_adenocarcinoma|Small_cell_lung_cancer|Non-small_cell_lung_cancer|Squamous_cell_lung_carcinoma|Neoplasm_of_brain|Neoplasm_of_the_breast|Neoplasm_of_ovary|Neoplasm_of_the_large_intestine|Adenocarcinoma_of_stomach|Adenocarcinoma_of_prostate|Congenital_lipomatous_overgrowth,_vascular_malformations,_and_epi…	.	.	.	0.12	not predicted effect on splicing
P08	PT	PIK3CA	NM_006218.4	chr3:179234297	c.3140A>G (p.His1047Arg)	missense	rs121913279	0.019	Deleterious	0.639	Possibly damaging	0.085	Benign	-1.38	Neutral	20.1	6.08	ID=COSV55873195;OCCURENCE=8(gastrointestinal_tract_(site_indeterminate)),27(salivary_gland),60(stomach),5(meninges),17(NS),18(liver),8(cervix),1(testis),5(small_intestine),32(thyroid),80(upper_aerodigestive_tract),24(prostate),115(ovary),1866(breast),1(parathyroid),62(soft_tissue),5(haematopoietic_and_lymphoid_tissue),474(large_intestine),13(bone),1(vulva),17(biliary_tract),2(pituitary),206(endom…	Pathogenic	MACRODACTYLY,_SOMATIC|Hepatocellular_carcinoma|Neoplasm|Medulloblastoma|Renal_cell_carcinoma,_papillary,_1|Pancreatic_adenocarcinoma|Transitional_cell_carcinoma_of_the_bladder|Adrenocortical_carcinoma|Neoplasm_of_stomach|Brainstem_glioma|Carcinoma_of_esophagus|Rosette-forming_glioneuronal_tumor|Lung_adenocarcinoma|Non-small_cell_lung_cancer|Squamous_cell_lung_carcinoma|Neoplasm_of_brain|Neoplasm_…	0.00000891	.	.	0.26	not predicted effect on splicing
P08	PT	PIK3CA	NM_006218.4	chr3:179210292	c.1358A>G (p.Glu453Gly)	missense	.	0.266	Tolerated	0.936	Possibly damaging	0.722	Possibly damaging	-3.1	Deleterious	27.9	5.64	ID=COSV55978933;OCCURENCE=1(breast)	.	.	.	.	.	0.13	not predicted effect on splicing
P08	PT	PIK3CA	NM_006218.4	chr3:179234297	c.3140A>G (p.His1047Arg)	missense	rs121913279	0.019	Deleterious	0.639	Possibly damaging	0.085	Benign	-1.38	Neutral	20.1	6.08	ID=COSV55873195;OCCURENCE=8(gastrointestinal_tract_(site_indeterminate)),27(salivary_gland),60(stomach),5(meninges),17(NS),18(liver),8(cervix),1(testis),5(small_intestine),32(thyroid),80(upper_aerodigestive_tract),24(prostate),115(ovary),1866(breast),1(parathyroid),62(soft_tissue),5(haematopoietic_and_lymphoid_tissue),474(large_intestine),13(bone),1(vulva),17(biliary_tract),2(pituitary),206(endom…	Pathogenic	MACRODACTYLY,_SOMATIC|Hepatocellular_carcinoma|Neoplasm|Medulloblastoma|Renal_cell_carcinoma,_papillary,_1|Pancreatic_adenocarcinoma|Transitional_cell_carcinoma_of_the_bladder|Adrenocortical_carcinoma|Neoplasm_of_stomach|Brainstem_glioma|Carcinoma_of_esophagus|Rosette-forming_glioneuronal_tumor|Lung_adenocarcinoma|Non-small_cell_lung_cancer|Squamous_cell_lung_carcinoma|Neoplasm_of_brain|Neoplasm_…	0.00000891	.	.	0.18	not predicted effect on splicing
P12	UM	PIK3CA	NM_006218.4	chr3:179218303	c.1093G>A (p.Glu365Lys)	missense	rs1064793732	0.002	Deleterious	0.536	Possibly damaging	0.285	Benign	-2.22	Neutral	33	5.53	ID=COSV55881636;OCCURENCE=2(stomach),3(breast),1(biliary_tract),3(large_intestine),1(central_nervous_system),4(urinary_tract),1(skin),9(endometrium),1(lung)	Pathogenic	Cowden_syndrome|Ovarian_Neoplasms|not_provided	.	.	0.33	.	not predicted effect on splicing
P13	UM	PIK3CA	NM_006218.4	chr3:179203764	c.1034A>T (p.Asn345Ile)	missense	rs1057519938	0.002	Deleterious	1.0	Probably damaging	0.999	Probably damaging	-5.13	Deleterious	28.3	5.41	ID=COSV55902706;OCCURENCE=1(prostate),5(breast),1(ovary),6(endometrium),2(central_nervous_system),2(large_intestine)	Likely_pathogenic	Lung_adenocarcinoma|Neoplasm_of_the_breast|Neoplasm_of_the_large_intestine|Adenoid_cystic_carcinoma|Adenocarcinoma_of_stomach|Adenocarcinoma_of_prostate|Glioblastoma|Squamous_cell_carcinoma_of_the_head_and_neck|Malignant_neoplasm_of_body_of_uterus|Uterine_Carcinosarcoma	.	.	0.19	.	possible effect on splicing
P23	UM	PIK3CA	NM_006218.4	chr3:179234297	c.1035T>A (p.Asn345Lys)	missense	rs121913284	0.344	Tolerated	1.0	Probably damaging	0.997	Probably damaging	-2.5	Deleterious	24.5	3.03	ID=COSV55873276;OCCURENCE=1(biliary_tract),13(large_intestine),2(soft_tissue),4(oesophagus),5(central_nervous_system),5(urinary_tract),5(lung),11(endometrium),2(salivary_gland),9(stomach),148(breast),3(ovary),3(prostate),2(upper_aerodigestive_tract)	Likely_pathogenic	Lung_adenocarcinoma|Neoplasm_of_the_breast|Neoplasm_of_the_large_intestine|Adenoid_cystic_carcinoma|Adenocarcinoma_of_stomach|Adenocarcinoma_of_prostate|Glioblastoma|Squamous_cell_carcinoma_of_the_head_and_neck|Malignant_neoplasm_of_body_of_uterus|Uterine_Carcinosarcoma	.	.	0.11	.	possible effect on splicing
P25	PT	PIK3CA	NM_006218.4	chr3:179234297	c.3140A>G (p.His1047Arg)	missense	rs121913279	0.019	Deleterious	0.639	Possibly damaging	0.085	Benign	-1.38	Neutral	20.1	6.08	ID=COSV55873195;OCCURENCE=8(gastrointestinal_tract_(site_indeterminate)),27(salivary_gland),60(stomach),5(meninges),17(NS),18(liver),8(cervix),1(testis),5(small_intestine),32(thyroid),80(upper_aerodigestive_tract),24(prostate),115(ovary),1866(breast),1(parathyroid),62(soft_tissue),5(haematopoietic_and_lymphoid_tissue),474(large_intestine),13(bone),1(vulva),17(biliary_tract),2(pituitary),206(endom…	Pathogenic	MACRODACTYLY,_SOMATIC|Hepatocellular_carcinoma|Neoplasm|Medulloblastoma|Renal_cell_carcinoma,_papillary,_1|Pancreatic_adenocarcinoma|Transitional_cell_carcinoma_of_the_bladder|Adrenocortical_carcinoma|Neoplasm_of_stomach|Brainstem_glioma|Carcinoma_of_esophagus|Rosette-forming_glioneuronal_tumor|Lung_adenocarcinoma|Non-small_cell_lung_cancer|Squamous_cell_lung_carcinoma|Neoplasm_of_brain|Neoplasm_…	0.00000891	.	.	0.26	not predicted effect on splicing
P27	UM + PT	PIK3CA	NM_006218.4	chr3:179203765	c.3140A>G (p.His1047Arg)	missense	rs121913279	0.019	Deleterious	0.639	Possibly damaging	0.085	Benign	-1.38	Neutral	20.1	6.08	ID=COSV55873195;OCCURENCE=8(gastrointestinal_tract_(site_indeterminate)),27(salivary_gland),60(stomach),5(meninges),17(NS),18(liver),8(cervix),1(testis),5(small_intestine),32(thyroid),80(upper_aerodigestive_tract),24(prostate),115(ovary),1866(breast),1(parathyroid),62(soft_tissue),5(haematopoietic_and_lymphoid_tissue),474(large_intestine),13(bone),1(vulva),17(biliary_tract),2(pituitary),206(endom…	Pathogenic	MACRODACTYLY,_SOMATIC|Hepatocellular_carcinoma|Neoplasm|Medulloblastoma|Renal_cell_carcinoma,_papillary,_1|Pancreatic_adenocarcinoma|Transitional_cell_carcinoma_of_the_bladder|Adrenocortical_carcinoma|Neoplasm_of_stomach|Brainstem_glioma|Carcinoma_of_esophagus|Rosette-forming_glioneuronal_tumor|Lung_adenocarcinoma|Non-small_cell_lung_cancer|Squamous_cell_lung_carcinoma|Neoplasm_of_brain|Neoplasm_…	0.00000891	.	0.11	0.11	not predicted effect on splicing
P28	PT	PIK3CA	NM_006218.4	chr3:179204536	c.1093G>A (p.Glu365Lys)	missense	rs1064793732	0.002	Deleterious	0.536	Possibly damaging	0.285	Benign	-2.22	Neutral	33	5.53	ID=COSV55881636;OCCURENCE=2(stomach),3(breast),1(biliary_tract),3(large_intestine),1(central_nervous_system),4(urinary_tract),1(skin),9(endometrium),1(lung)	Pathogenic	Cowden_syndrome|Ovarian_Neoplasms|not_provided	.	.	.	0.2	not predicted effect on splicing
P28	PT	PIK3CA	NM_006218.4	chr3:179234297	c.3140A>G (p.His1047Arg)	missense	rs121913279	0.019	Deleterious	0.639	Possibly damaging	0.085	Benign	-1.38	Neutral	20.1	6.08	ID=COSV55873195;OCCURENCE=8(gastrointestinal_tract_(site_indeterminate)),27(salivary_gland),60(stomach),5(meninges),17(NS),18(liver),8(cervix),1(testis),5(small_intestine),32(thyroid),80(upper_aerodigestive_tract),24(prostate),115(ovary),1866(breast),1(parathyroid),62(soft_tissue),5(haematopoietic_and_lymphoid_tissue),474(large_intestine),13(bone),1(vulva),17(biliary_tract),2(pituitary),206(endom…	Pathogenic	MACRODACTYLY,_SOMATIC|Hepatocellular_carcinoma|Neoplasm|Medulloblastoma|Renal_cell_carcinoma,_papillary,_1|Pancreatic_adenocarcinoma|Transitional_cell_carcinoma_of_the_bladder|Adrenocortical_carcinoma|Neoplasm_of_stomach|Brainstem_glioma|Carcinoma_of_esophagus|Rosette-forming_glioneuronal_tumor|Lung_adenocarcinoma|Non-small_cell_lung_cancer|Squamous_cell_lung_carcinoma|Neoplasm_of_brain|Neoplasm_…	0.00000891	.	.	0.17	not predicted effect on splicing
P34	PT	PIK3CA	NM_006218.4	chr3:179218303	c.1633G>A (p.Glu545Lys)	missense	rs104886003	0.002	Deleterious	0.991	Probably damaging	0.909	Probably damaging	-3.28	Deleterious	33	5.78	ID=COSV55873239;OCCURENCE=7(gastrointestinal_tract_(site_indeterminate)),21(salivary_gland),70(stomach),7(liver),1(meninges),3(NS),153(upper_aerodigestive_tract),12(prostate),95(cervix),3(small_intestine),24(thyroid),1(peritoneum),797(breast),1(parathyroid),53(ovary),715(large_intestine),3(thymus),10(soft_tissue),2(haematopoietic_and_lymphoid_tissue),16(vulva),29(biliary_tract),2(bone),118(lung),…	Pathogenic	Hepatocellular_carcinoma|Renal_cell_carcinoma,_papillary,_1|Pancreatic_adenocarcinoma|Transitional_cell_carcinoma_of_the_bladder|Neoplasm_of_stomach|Brainstem_glioma|Carcinoma_of_esophagus|Lung_adenocarcinoma|Small_cell_lung_cancer|Non-small_cell_lung_cancer|Squamous_cell_lung_carcinoma|Neoplasm_of_brain|Neoplasm_of_the_breast|Sarcoma|Neoplasm_of_the_large_intestine|Carcinoma_of_colon|Carcinoma_o…	0.00000888	.	.	0.61	not predicted effect on splicing
P39	PT	PIK3CA	NM_006218.4	chr3:179234297	c.3140A>G (p.His1047Arg)	missense	rs121913279	0.019	Deleterious	0.639	Possibly damaging	0.085	Benign	-1.38	Neutral	20.1	6.08	ID=COSV55873195;OCCURENCE=8(gastrointestinal_tract_(site_indeterminate)),27(salivary_gland),60(stomach),5(meninges),17(NS),18(liver),8(cervix),1(testis),5(small_intestine),32(thyroid),80(upper_aerodigestive_tract),24(prostate),115(ovary),1866(breast),1(parathyroid),62(soft_tissue),5(haematopoietic_and_lymphoid_tissue),474(large_intestine),13(bone),1(vulva),17(biliary_tract),2(pituitary),206(endom…	Pathogenic	MACRODACTYLY,_SOMATIC|Hepatocellular_carcinoma|Neoplasm|Medulloblastoma|Renal_cell_carcinoma,_papillary,_1|Pancreatic_adenocarcinoma|Transitional_cell_carcinoma_of_the_bladder|Adrenocortical_carcinoma|Neoplasm_of_stomach|Brainstem_glioma|Carcinoma_of_esophagus|Rosette-forming_glioneuronal_tumor|Lung_adenocarcinoma|Non-small_cell_lung_cancer|Squamous_cell_lung_carcinoma|Neoplasm_of_brain|Neoplasm_…	0.00000891	.	.	0.17	not predicted effect on splicing
P39	PT	PIK3CA	NM_006218.4	chr3:179199156	c.331A>G (p.Lys111Glu)	missense	rs1057519933	0.002	Deleterious	0.997	Probably damaging	0.931	Probably damaging	-3.08	Deleterious	25.4	5.52	ID=COSV55878486;OCCURENCE=3(biliary_tract),1(salivary_gland),3(stomach),13(large_intestine),1(skin),2(central_nervous_system),2(urinary_tract),3(ovary),7(breast),1(parathyroid),3(thyroid),1(cervix),1(pancreas),12(endometrium),2(upper_aerodigestive_tract)	Likely_pathogenic	Neuroblastoma|Multiple_myeloma|Lung_adenocarcinoma|Neoplasm_of_brain|Neoplasm_of_the_breast|Neoplasm_of_the_large_intestine|Adenocarcinoma_of_stomach|Glioblastoma|Squamous_cell_carcinoma_of_the_head_and_neck|Uterine_cervical_neoplasms|Malignant_neoplasm_of_body_of_uterus	.	.	.	0.37	not predicted effect on splicing
P50	PT	PIK3CA	NM_006218.4	chr3:179218306	c.1636C>A (p.Gln546Lys)	missense	rs121913286	0.173	Tolerated	0.984	Probably damaging	0.843	Possibly damaging	-1.7	Neutral	25.2	5.78	ID=COSV55873527;OCCURENCE=23(endometrium),2(lung),1(skin),8(central_nervous_system),4(urinary_tract),2(oesophagus),1(haematopoietic_and_lymphoid_tissue),3(soft_tissue),141(large_intestine),2(biliary_tract),3(thyroid),2(small_intestine),1(cervix),2(prostate),3(upper_aerodigestive_tract),7(ovary),31(breast),6(stomach)	Pathogenic/Likely_pathogenic	Medulloblastoma|Transitional_cell_carcinoma_of_the_bladder|Malignant_tumor_of_prostate|Neoplasm_of_brain|Neoplasm_of_the_breast|Neoplasm_of_the_large_intestine|Carcinoma_of_colon|Adenocarcinoma_of_stomach|Adenocarcinoma_of_prostate|Glioblastoma|Squamous_cell_carcinoma_of_the_head_and_neck|Malignant_melanoma_of_skin|Uterine_cervical_neoplasms|Ovarian_Neoplasms|Malignant_neoplasm_of_body_of_uterus|…	.	.	.	0.29	not predicted effect on splicing
P51	PT	PIK3CA	NM_006218.4	chr3:179221134	c.2164G>A (p.Glu722Lys)	missense	.	0.59	Tolerated	0.192	Benign	0.046	Benign	-0.34	Neutral	27.6	5.78	ID=COSV55921652;OCCURENCE=1(upper_aerodigestive_tract),1(large_intestine)	.	.	.	.	.	0.43	not predicted effect on splicing
P51	PT	PIK3CA	NM_006218.4	chr3:179218304	c.1634A>C (p.Glu545Al)	missense	rs121913274	0.002	Deleterious	0.996	Probably damaging	0.932	Probably damaging	-5.07	Deleterious	23.1	5.44	ID=COSV55873209;OCCURENCE=3(liver),1(NS),22(large_intestine),5(stomach),4(soft_tissue),1(parathyroid),82(breast),63(oesophagus),3(skin),2(urinary_tract),7(central_nervous_system),2(penis),43(ovary),5(prostate),1(pancreas),12(endometrium),5(lung),3(thyroid),1(cervix)	.	.	.	.	.	0.32	possible effect on splicing
P13	PT	PMS2	NM_000535.7	chr7:5987328	c.1437C>G (p.His479Gln)	missense	rs63750685	0.601	Tolerated	0.0	Benign	0.0	Benign	0.63	Neutral	0.649	2.17	ID=COSV56225051;OCCURENCE=1(haematopoietic_and_lymphoid_tissue)	Conflicting_interpretations_of_pathogenicity	Lynch_syndrome|Hereditary_nonpolyposis_colorectal_cancer_type_4|Hereditary_cancer-predisposing_syndrome|Hereditary_nonpolyposis_colon_cancer|not_specified|not_provided	0.009	0.0109	.	0.22	not predicted effect on splicing
P20	PT	PTCH1	NM_000264.5	chr9:95508311	c.40_42del (p.Gly17del)	nonframeshift deletion	rs756897237	.	.	.	.	.	.	.	.	.	.	ID=COSV59485899;OCCURENCE=1(large_intestine)	Uncertain_significance	Gorlin_syndrome	0.0038	0.0013	.	0.12	.
P44	PT	PTEN	NM_000314.7	chr10:87933166	c.407G>T (p.Cys136Phe)	missense	.	0.001	Deleterious	1.0	Probably damaging	0.999	Probably damaging	-9.02	Deleterious	28.6	5.22	ID=COSV64294671;OCCURENCE=4(endometrium),1(lung),1(central_nervous_system),1(large_intestine),1(meninges)	.	.	.	.	.	0.17	not predicted effect on splicing
P46	PT	PTEN	NM_000314.7	chr10:87933129	c.370T>A (p.Cys124Ser)	missense	.	0.0	Deleterious	1.0	Probably damaging	0.998	Probably damaging	-9.76	Deleterious	26.4	5.22	ID=COSV64288968;OCCURENCE=5(endometrium),1(central_nervous_system),1(thyroid),2(prostate),3(breast)	Likely_pathogenic	Hereditary_cancer-predisposing_syndrome	.	.	.	0.16	not predicted effect on splicing
P20	UM	RB1	NM_000321.2	chr13:48345117	c.418A>G (p.Thr140Ala)	missense	.	0.106	Tolerated	0.171	Benign	0.118	Benign	-0.41	Neutral	9.925	4.68	.	.	.	.	.	0.11	.	not predicted effect on splicing
P19	PT	SETD2	NM_014159.7	chr3:47084052	c.5728G>C (p.Asp1910His)	missense	.	0.001	Deleterious	1.0	Probably damaging	0.961	Probably damaging	-2.42	Neutral	27.6	5.48	.	.	.	0.0000088	.	.	0.33	not predicted effect on splicing
P04	PT	SF3B1	NM_012433.4	chr2:197402769	c.1864G>C (p.Glu622Gln)	missense	.	0.001	Deleterious	1.0	Probably damaging	0.992	Probably damaging	-2.81	Deleterious	27.6	4.82	ID=COSV59215175;OCCURENCE=1(breast)	.	.	.	.	.	0.13	possible effect on splicing
P36	PT	SF3B1	NM_012433.4	chr2:197405403	c.1309C>A (p.Pro437Thr)	missense	.	0.026	Deleterious	0.624	Possibly damaging	0.395	Benign	-6.47	Deleterious	26.9	5.66	.	.	.	.	.	.	0.16	not predicted effect on splicing
P46	PT	SMARCA4	NM_001128849.2	chr19:11060053	c.4873G>A (p.Val1625Ile)	missense	rs753578157	0.002	Deleterious	0.999	Probably damaging	0.99	Probably damaging	-0.65	Neutral	24.7	4.57	ID=COSV60785679;OCCURENCE=1(large_intestine)	Uncertain_significance	Hereditary_cancer-predisposing_syndrome	0.0000835	.	.	0.18	not predicted effect on splicing
P27	PT	STAG2	NM_001042749.2	chrX:124031131	c.288+6A>T (p.?)	.	.	.	.	.	.	.	.	.	.	.	.	.	.	.	.	.	.	0.15	possible effect on splicing
P13	PT	TP53	NM_000546.6	chr17:7674872	c.659A>G (p.Tyr220Cys)	missense	rs121912666	0.003	Deleterious	1.0	Probably damaging	1.0	Probably damaging	-8.44	Deleterious	28.9	5.28	ID=COSV52661282;OCCURENCE=61(breast),63(ovary),14(prostate),40(upper_aerodigestive_tract),1(peritoneum),3(small_intestine),4(thyroid),15(liver),1(NS),4(salivary_gland),29(stomach),48(oesophagus),35(central_nervous_system),18(urinary_tract),2(skin),1(penis),17(pancreas),2(kidney),47(lung),12(endometrium),1(pituitary),3(biliary_tract),1(vulva),2(bone),35(large_intestine),47(haematopoietic_and_lymph…	Pathogenic	Hepatocellular_carcinoma|Acute_myeloid_leukemia|Renal_cell_carcinoma,_papillary,_1|Pancreatic_adenocarcinoma|Transitional_cell_carcinoma_of_the_bladder|Lung_adenocarcinoma|Small_cell_lung_cancer|Squamous_cell_lung_carcinoma|Neoplasm_of_brain|Neoplasm_of_the_breast|Neoplasm_of_the_large_intestine|Adenocarcinoma_of_stomach|Adenocarcinoma_of_prostate|Ovarian_Serous_Cystadenocarcinoma|Hereditary_canc…	0.0000176	.	.	0.24	possible effect on splicing
P20	PT	TP53	NM_000546.6	chr17:7673802	c.818G>T (p.Arg273Leu)	missense	rs28934576	0.0	Deleterious	0.999	Probably damaging	0.988	Probably damaging	-6.46	Deleterious	34	4.92	ID=COSV52664805;OCCURENCE=12(breast),8(ovary),3(prostate),9(upper_aerodigestive_tract),2(thyroid),1(testis),7(liver),2(NS),3(stomach),2(salivary_gland),12(oesophagus),10(urinary_tract),6(central_nervous_system),3(skin),1(kidney),3(pancreas),2(endometrium),125(lung),1(biliary_tract),1(bone),8(large_intestine),4(haematopoietic_and_lymphoid_tissue),1(pleura)	Pathogenic	Metastatic_pancreatic_neuroendocrine_tumours|Hepatocellular_carcinoma|Medulloblastoma|Acute_myeloid_leukemia|Chronic_lymphocytic_leukemia|Pancreatic_adenocarcinoma|Transitional_cell_carcinoma_of_the_bladder|Adrenocortical_carcinoma|Multiple_myeloma|Brainstem_glioma|Carcinoma_of_esophagus|Lung_adenocarcinoma|Small_cell_lung_cancer|Squamous_cell_lung_carcinoma|Neoplasm_of_brain|Neoplasm_of_the_brea…	0.00000881	.	.	0.3	possible effect on splicing
P26	PT	TP53	NM_000546.6	chr17:7675095	c.517G>C (p.Val173Leu)	missense	.	0.0	Deleterious	1.0	Probably damaging	0.998	Probably damaging	-2.9	Deleterious	27.5	5.59	ID=COSV52695723;OCCURENCE=2(stomach),1(genital_tract),1(ovary),2(breast),4(upper_aerodigestive_tract),1(biliary_tract),3(haematopoietic_and_lymphoid_tissue),1(soft_tissue),3(large_intestine),1(skin),1(central_nervous_system),2(oesophagus),4(pancreas),1(lung),1(endometrium)	.	.	.	.	.	0.26	not predicted effect on splicing
P31	UM	TP53	NM_000546.5	chr17:7674947	c.584T>C (p.Ile195Thr)	missense	rs760043106	0.0	Deleterious	1.0	Probably damaging	0.999	Probably damaging	-4.59	Deleterious	23.9	3.21	ID=COSV52664264;OCCURENCE=1(pleura),8(haematopoietic_and_lymphoid_tissue),18(large_intestine),4(biliary_tract),6(lung),6(endometrium),9(pancreas),2(urinary_tract),10(central_nervous_system),6(oesophagus),8(stomach),3(liver),1(thyroid),1(small_intestine),4(upper_aerodigestive_tract),1(prostate),35(ovary),38(breast)	Pathogenic/Likely_pathogenic	Hepatocellular_carcinoma|Acute_myeloid_leukemia|Chronic_lymphocytic_leukemia|Pancreatic_adenocarcinoma|Multiple_myeloma|Carcinoma_of_esophagus|Lung_adenocarcinoma|Squamous_cell_lung_carcinoma|Neoplasm_of_brain|Neoplasm_of_the_breast|Neoplasm_of_the_large_intestine|Adenocarcinoma_of_stomach|Ovarian_Serous_Cystadenocarcinoma|Hereditary_cancer-predisposing_syndrome|Glioblastoma|Li-Fraumeni_syndrome|…	.	.	0.52	.	not predicted effect on splicing
P32	PT	TP53	NM_000546.6	chr17:7676040	c.329G>C (p.Arg110Pro)	missense	rs11540654	0.014	Deleterious	0.997	Probably damaging	0.886	Possibly damaging	-1.7	Neutral	24.5	-0.964	ID=COSV52668419;OCCURENCE=7(lung),1(pancreas),2(oesophagus),3(skin),2(central_nervous_system),2(large_intestine),1(thymus),3(soft_tissue),3(haematopoietic_and_lymphoid_tissue),1(upper_aerodigestive_tract),1(thyroid),11(breast),1(ovary),1(liver)	Pathogenic	Hereditary_cancer-predisposing_syndrome|Li-Fraumeni_syndrome	.	.	.	0.29	not predicted effect on splicing
P34	PT	TP53	NM_000546.6	chr17:7674219	c.743_744delinsTT (p.Arg248Leu)	nonframeshift substitution	.	.	.	.	.	.	.	.	.	.	.	ID=COSV52783716;OCCURENCE=1(upper_aerodigestive_tract),1(lung)	.	.	.	.	.	0.5	not predicted effect on splicing
P52	PT	TP53	NM_000546.6	chr17:7675109	c.503A>T (p.His168Leu)	missense	.	0.0	Deleterious	0.655	Possibly damaging	0.367	Benign	-10.34	Deleterious	17.6	0.619	ID=COSV52682212;OCCURENCE=1(bone),2(large_intestine),1(oesophagus),4(lung),2(breast),1(upper_aerodigestive_tract)	.	.	.	.	.	0.18	not predicted effect on splicing
P20	UM	TSHR	NM_000369.2	chr14:81068264	c.253A>G (p.Ile85Val)	missense	.	0.233	Tolerated	0.075	Benign	0.025	Benign	0.41	Neutral	8.822	6.06	.	.	.	.	.	0.13	.	possible effect on splicing
P01	PT	USP9X	NM_001039591.3	chrX:41123642	c.14C>G (p.Thr5Ser)	missense	.	0.013	Deleterious	0.986	Probably damaging	0.721	Possibly damaging	-1.35	Neutral	23.5	4.25	.	.	.	.	.	.	0.09	not predicted effect on splicing
P15	PT	USP9X	NM_001039591.3	chrX:41144571	c.1364A>C (p.Lys455Thr)	missense	.	0.001	Deleterious	1.0	Probably damaging	0.998	Probably damaging	-5.14	Deleterious	27.1	5.76	.	.	.	.	.	.	0.12	not predicted effect on splicing
