# Supplementary material for: High prevalence of somatic PIK3CA and TP53 pathogenic variants in the normal mammary gland tissue of sporadic breast cancer patients revealed by duplex sequencing
Source: NPJ Breast Cancer. 2022 Jun 29;8:76. doi: 10.1038/s41523-022-00443-9 (PMC9243094; doi:10.1038/s41523-022-00443-9)
Supplement: Supplementary file 7 — Supplementary Table 6 [file 41523_2022_443_MOESM7_ESM.xlsx]

## Sheet: Evidence of pathogenicity
Supplementary Table 6. Pathogenicity classification of somatic variants detected in UM. (a) Genomic position provided for the hg38 assembly. (b) Variant annotation provided for the basic isoform of the transcript. (c) Variant pathogenicity classification according to the ClinVar database (https://www.ncbi.nlm.nih.gov/clinvar/). (d) Variant ID in the Catalogue of Somatic Mutations in Cancer databa…
Gene	Genomic positiona	cDNA change (protein change)b	ClinVarc	COSMICd	gnomADe	ACMG classificationf	PVS1g	PS1h	PS2i	PS3j	PS4k	PM1l	PM2m	PM3n	PM4o	PM5p	PM6q	PP1r	PP2s	PP3t	PP4u	PP5v
AKT1	chr14:104780214	c.49G>A (p.Glu17Lys)	.	COSV62571334	0.00000887	Pathogenic	NA		NA	+	+	+	+	NA			NA	NA		+	NA	-
CBFB	chr16:67036674	c.207dup (p.Pro70fs)	.	COSV51998571	.	Pathogenic	+		NA	+		+	+	NA			NA	NA
CDH1	chr16:68819382	c.1668_1669insT (p.Lys557Ter)	.	.	.	Pathogenic	+		NA	+				NA			NA	NA
MAP3K1	chr5:56881868	c.2668del (p.Asn891fs)	.	COSV99063939	.	Pathogenic	+		NA	+		+		NA			NA	NA
MED12	chrX:71137882	c.5983C>T (p.Pro1995Ser)	.	.	.	Likely pathogenic	NA	-	NA	+	-	+	+	NA	NA	NA	NA	NA	NA	+	NA	-
NCOR1	chr17:16040459	c.6715C>A (p.Pro2239Thr)	.	COSV51977151	.	Likely pathogenic	NA	-	NA	+	-	-	+	NA	NA	NA	NA	NA	NA	+	NA	±
PIK3CA	chr3:179234358	c.3203dup (p.Asn1068fs)	Pathogenic	COSV55878665	.	Pathogenic	+		NA	+			+	NA			NA	NA
PIK3CA	chr3:179204536	c.1093G>A (p.Glu365Lys)	Pathogenic	COSV55881636	.	Pathogenic	NA		NA	+		+	+	NA	NA		NA	NA		+	NA	+
PIK3CA	chr3:179203765	c.1035T>A (p.Asn345Lys)	Likely pathogenic	COSV55873276	.	Pathogenic	NA		NA	+		+	+	NA	NA		NA	NA		+	NA	+
PIK3CA	chr3:179234297	c.3140A>G (p.His1047Arg)	Pathogenic	COSV55873195	0.00000891	Pathogenic	NA		NA	+	+	-	+	NA	NA		NA	NA		+	NA	+
RAD50	chr5:132595759	c.2165dup (p.Glu723fs)	Pathogenic	COSV54746977	6.756e-05	Pathogenic	+		NA	+				NA			NA	NA
RB1	chr13:48345117	c.418A>G (p.Thr140Ala)	.	.	.	Likely pathogenic	NA	-	NA	+	-	-	+	NA	NA	NA	NA	NA	NA	-	NA	-
TBX3	chr12:114679572	c.796_797dup (p.Ser266fs)	.	.	.	Pathogenic	+		NA	+		+	+	NA			NA	NA
TP53	chr17:7674947	c.584T>C (p.Ile195Thr)	Likely pathogenic	COSV52664264	.	Pathogenic	NA		NA	+		+	+	NA	NA		NA	NA		+	NA	+
TSHR	chr14:81068264	c.253A>G (p.Ile85Val)	.	.	.	VUS	NA	-	NA	-	-	+	+	NA	NA	NA	NA	NA	NA	-	NA	-
