# Supplementary material for: High prevalence of somatic PIK3CA and TP53 pathogenic variants in the normal mammary gland tissue of sporadic breast cancer patients revealed by duplex sequencing
Source: NPJ Breast Cancer. 2022 Jun 29;8:76. doi: 10.1038/s41523-022-00443-9 (PMC9243094; doi:10.1038/s41523-022-00443-9)
Supplement: Supplementary file 9 — Supplementary Table 8 [file 41523_2022_443_MOESM9_ESM.xlsx]

## Sheet: Duplex sequening_hotspot
Supplementary Table 8 A. Hotspot PIK3CA and TP53 variants identified by duplex sequencing. Primary tumor, uninvolved mammary gland, blood and skin samples of four individuals were subjected to ultra-sensitive duplex sequencing. This analysis includes known PIK3CA and TP53 pathogenic or likely pathogenic variants detected across tested tissues. Variants initialy detected with standard targeted nex…
PIK3CA NM_006218
ID	variant	tissue allele frequency tumor	coverage	tissue allele frequency uninvolved mammary gland	coverage	tissue allele frequency blood	coverage	tissue allele frequency skin	coverage
P10	c.A3140G:p.His1047Arg*	0.183732	2803	0.000341413	2929	0.000271076	3689	0.000368053	2717
P10	c.A1358G:p.Glu453Gly*	0.170764	3010	0.000324465	3082	0.000238152	4199
P10	c.C112G:p.Arg38Gly	0.000363901	2748
P10	c.G323A:p.Arg108His							0.000375799	2661
P10	c.G1030A:p.Val344Met	0.000360101	2777
P10	c.G2176A:p.Glu726Lys	0.000362713	2757
P28	c.A3140G:p.His1047Arg*	0.125675	4074	0.0148472	3435	0.000210261	4756
P28	c.G1093A:p.Glu365Lys*	0.124708	3849	0.00945858	3066
P28	c.G3145C:p.Gly1049Arg	0.000246366	4059
P51	c.A1634C:p.Glu545Ala*	0.35773	8881	0.0006453	9298	9.24727e-05	10814
P51	c.G2164A:p.Glu722Lys*	0.400469	9389	0.000318302	9425	9.12575e-05	10958
P51	c.G1633A:p.Glu545Lys			0.00107273	9322
P51	c.A3140G:p.His1047Arg*							0.000559955	12501
TP53 NM_000546
ID	variant	tissue allele frequency tumor	coverage	tissue allele frequency uninvolved mammary gland	coverage	tissue allele frequency blood	coverage	tissue allele frequency skin	coverage
P52	c.G818A:p.Arg273His	0.000123931	8069	0.000293945	10206	0.000521532	13422
P52	c.A503T:p.His168Leu*	0.294813	7788	0.00233384	9855			9.96115e-05	10039
P52	c.G733T:p.G245C	0.000131337	7614
P52	c.G725T:p.C242F	0.000131631	7597
P52	c.A395G:p.K132R	0.000130225	7679
P52	c.G839C:p.R280T			0.000888889	10125
P52	c.A745T:p.R249W			0.000104297	9588
P52	c.G733A:p.G245S			0.000103734	9640
P52	c.A701G:p.Y234C			0.000103477	9664
P52	c.G527T:p.C176F			0.000205656	9725
P52	c.C1024T:p.R342X							0.000301568	9948
P52	c.C742T:p.R248W							0.000313414	9572
P52	c.G711A:p.M237I							0.00010445	9574
P52	c.C451T:p.P151S							0.000107852	9272

## Sheet: DuplexSeq_all
Supplementary Table 8 B. List of TP53 and PIK3CA variants detected by duplex sequencing. The table is a summary of all coding sequence nonsynonymous or nonsense variants detected acorss tested samples. On-line tool wANNOVAR (https://wannovar.wglab.org/) was used for gene-based annotations. Hotspot variants reported in the COSMIC database are highlighted in bold (https://cancer.sanger.ac.uk/cosmic…
ID	Chr	Start	End	Ref	Alt	Gene	Transcript	cDNA alteration (protein alteration)	Variant class	PT sample coverage	PT sample allele frequency	UM sample coverage	UM sample allele frequency	BL sample coverage	BL sample allele frequency	SK sample coverage	SK sample allele frequency	AVSNP	ClinVar	COSMIC_ID	SIFT_score	SIFTolerated_preDeleterious	Polyphen2_HDIV_score	Possibly damagingolyPossibly damaginghen2_HProbably damagingIV_Possibly damagingreProbably damaging	Polyphen2_HVAR_score	Possibly damagingolyPossibly damaginghen2_HVAR_Possibly damagingreProbably damaging	CADD	GERP	gnomAD Exome popmax	gnomAD Genome popmax
P10	chr3	179210280	179210280	C	T	PIK3CA	NM_006218	c.C1346T (p.Pro449Leu)	missense							2689	0.000371885	.	.	COSM1041483;COSM1041482	0.001	Deleterious	1.0	Probably damaging	0.993	Probably damaging	32	5.64	0	.
P10	chr3	179210438	179210438	C	T	PIK3CA	NM_006218	c.C1412T (p.Pro471Leu)	missense							2823	0.000354233	.	.	COSM136387;COSM136386	0.031	Deleterious	0.978	Probably damaging	0.824	Possibly damaging	26.05	5.64	.	.
P10	chr3	179198832	179198832	C	A	PIK3CA	NM_006218	c.C7A (p.Pro3Thr)	missense							2530	0.000395257	.	.	.	0.0	Deleterious	1.0	Probably damaging	0.996	Probably damaging	25.07	5.37	.	.
P10	chr3	179198880	179198880	A	T	PIK3CA	NM_006218	c.A55T (p.Arg19Ter)	nonsense	2897	0.000345185							.	.	.	.	.	.	.	.	.	36	4.01	.	.
P10	chr3	179198964	179198964	C	A	PIK3CA	NM_006218	c.C139A (p.His47Asn)	missense					3552	0.000281532			.	.	.	0.277	Tolerated	0.004	Benign	0.006	Benign	14.48	5.44	.	.
P10	chr3	179199018	179199018	G	T	PIK3CA	NM_006218	c.G193T (p.Glu65Ter)	nonsense							2774	0.00036049	.	.	.	.	.	.	.	.	.	37	5.44	.	.
P10	chr3	179199035	179199035	C	A	PIK3CA	NM_006218	c.C210A (p.Phe70Leu)	missense					3790	0.000263852			.	.	.	0.062	Tolerated	0.961	Probably damaging	0.697	Possibly damaging	24.02	3.66	.	.
P10	chr3	179199059	179199059	A	T	PIK3CA	NM_006218	c.A234T (p.Glu78Asp)	missense							2812	0.000355619	.	.	.	0.205	Tolerated	0.997	Probably damaging	0.953	Probably damaging	21.08	5.44	.	.
P10	chr3	179199698	179199698	A	G	PIK3CA	NM_006218	c.A361G (p.Ile121Val)	missense	2485	0.000402414							rs371727887	Uncertain significance	.	0.055	Tolerated	0.227	Benign	0.134	Benign	5.172	5.83	2.033e-05	6.467e-05
P10	chr3	179199782	179199782	G	T	PIK3CA	NM_006218	c.G445T (p.Glu149Ter)	nonsense							2588	0.000386399	.	.	.	.	.	.	.	.	.	38	5.82	.	.
P10	chr3	179201402	179201402	C	A	PIK3CA	NM_006218	c.C675A (p.Ile225Ile)	missense	2611	0.000382995							.	.	.	.	.	.	.	.	.	.	.	.	.
P10	chr3	179201530	179201530	G	C	PIK3CA	NM_006218	c.G803C (p.Ser268Thr)	missense							1872	0.000534188	.	.	.	0.62	Tolerated	0.034	Benign	0.024	Benign	12.11	5.41	.	.
P10	chr3	179203694	179203694	A	T	PIK3CA	NM_006218	c.A964T (p.Thr322Ser)	missense					3821	0.000261712	2659	0.000376081	.	.	.	0.539	Tolerated	0.0	Benign	0.0	Benign	7.94	4.09	.	.
P10	chr3	179204519	179204519	G	T	PIK3CA	NM_006218	c.G1076T (p.Gly359Val)	missense							2596	0.000385208	.	.	.	0.001	Deleterious	1.0	Probably damaging	0.994	Probably damaging	32	5.53	.	.
P10	chr3	179209622	179209622	A	G	PIK3CA	NM_006218	c.A1173G (p.Ile391Met)	missense							2574	0.000777001	rs2230461	.	COSM5019247;COSM328028	0.154	Tolerated	0.011	Benign	0.017	Benign	10.19	-7.64E-4	0.0618	0.0952
P10	chr3	179210240	179210240	C	A	PIK3CA	NM_006218	c.C1306A (p.Leu436Ile)	missense							2515	0.000397614	.	.	.	0.003	Deleterious	0.999	Probably damaging	0.985	Probably damaging	28	4.63	.	.
P10	chr3	179210315	179210315	G	T	PIK3CA	NM_006218	c.G1381T (p.Val461Phe)	missense							2737	0.000365364	.	.	.	0.001	Deleterious	0.897	Possibly damaging	0.581	Possibly damaging	24.05	5.64	.	.
P10	chr3	179210537	179210537	C	A	PIK3CA	NM_006218	c.C1511A (p.Ala504Glu)	missense					3956	0.000252781			.	.	.	1.0	Tolerated	0.023	Benign	0.006	Benign	22.08	4.44	.	.
P10	chr3	179210561	179210561	G	A	PIK3CA	NM_006218	c.G1535A (p.Gly512Glu)	missense	2735	0.000365631							.	.	.	0.184	Tolerated	0.112	Benign	0.016	Benign	15.31	5.43	.	.
P10	chr3	179218324	179218324	T	C	PIK3CA	NM_006218	c.T1654C (p.Trp552Arg)	missense					3895	0.000256739			.	.	.	0.0	Deleterious	0.985	Probably damaging	0.859	Possibly damaging	25.01	5.78	.	.
P10	chr3	179218333	179218333	A	G	PIK3CA	NM_006218	c.A1663G (p.Arg555Gly)	missense					3872	0.000258264			.	.	.	0.0	Deleterious	1.0	Probably damaging	0.998	Probably damaging	23.09	4.61	.	.
P10	chr3	179219197	179219197	C	A	PIK3CA	NM_006218	c.C1666A (p.His556Asn)	missense							2730	0.0003663	.	.	.	0.15	Tolerated	0.025	Benign	0.023	Benign	22.01	5.46	.	.
P10	chr3	179219224	179219224	C	A	PIK3CA	NM_006218	c.C1693A (p.Leu565Ile)	missense							2755	0.000725953	.	.	.	0.003	Deleterious	1.0	Probably damaging	0.999	Probably damaging	33	5.46	.	.
P10	chr3	179219670	179219670	G	T	PIK3CA	NM_006218	c.G1846T (p.Val616Phe)	missense							2379	0.000420345	.	.	.	0.001	Deleterious	0.958	Probably damaging	0.879	Possibly damaging	28.08	5.97	.	.
P10	chr3	179221039	179221039	C	A	PIK3CA	NM_006218	c.C2069A (p.Ser690Tyr)	missense							2542	0.000393391	.	.	.	0.016	Deleterious	0.854	Possibly damaging	0.678	Possibly damaging	29.07	5.41	.	.
P10	chr3	179221056	179221056	G	A	PIK3CA	NM_006218	c.G2086A (p.Gly696Arg)	missense							2562	0.00039032	.	.	.	0.077	Tolerated	1.0	Probably damaging	0.998	Probably damaging	26.08	5.41	.	.
P10	chr3	179221125	179221125	C	A	PIK3CA	NM_006218	c.C2155A (p.Leu719Ile)	missense							2616	0.000382263	.	.	.	0.716	Tolerated	0.986	Probably damaging	0.799	Possibly damaging	24.09	5.56	.	.
P10	chr3	179224138	179224138	C	A	PIK3CA	NM_006218	c.C2245A (p.Gln749Lys)	missense							2816	0.000355114	.	.	.	0.019	Deleterious	0.533	Possibly damaging	0.132	Benign	21.06	5.84	.	.
P10	chr3	179224147	179224147	C	G	PIK3CA	NM_006218	c.C2254G (p.Leu752Val)	missense							2818	0.000354862	.	.	.	1.0	Tolerated	0.0	Benign	0.0	Benign	10.7	2.75	.	.
P10	chr3	179224161	179224161	C	A	PIK3CA	NM_006218	c.C2268A (p.Asn756Lys)	missense							2787	0.000358809	.	.	.	0.003	Deleterious	1.0	Probably damaging	0.975	Probably damaging	27.07	0.765	.	.
P10	chr3	179224701	179224701	C	A	PIK3CA	NM_006218	c.C2296A (p.Leu766Ile)	missense							2243	0.000445831	.	.	.	0.248	Tolerated	0.017	Benign	0.008	Benign	21.08	5.52	.	.
P10	chr3	179224744	179224744	G	T	PIK3CA	NM_006218	c.G2339T (p.Trp780Leu)	missense					3827	0.000261301			.	.	.	0.002	Deleterious	0.936	Possibly damaging	0.49	Possibly damaging	25	5.39	.	.
P10	chr3	179224766	179224766	C	A	PIK3CA	NM_006218	c.C2361A (p.Asp787Glu)	missense							2666	0.000375094	.	.	.	0.562	Tolerated	0.966	Probably damaging	0.693	Possibly damaging	25.09	5.39	.	.
P10	chr3	179224767	179224767	A	T	PIK3CA	NM_006218	c.A2362T (p.Ile788Phe)	missense	2867	0.000348797							.	.	.	0.186	Tolerated	0.49	Possibly damaging	0.11	Benign	16.21	5.39	.	.
P10	chr3	179229305	179229305	C	A	PIK3CA	NM_006218	c.C2529A (p.Asp843Glu)	missense							2594	0.000385505	.	.	.	0.004	Deleterious	0.858	Possibly damaging	0.388	Benign	23.01	4.05	.	.
P10	chr3	179229349	179229349	T	C	PIK3CA	NM_006218	c.T2573C (p.Met858Thr)	missense							2562	0.00039032	.	.	.	0.03	Deleterious	0.984	Probably damaging	0.88	Possibly damaging	23.05	5.38	.	.
P10	chr3	179230041	179230041	G	T	PIK3CA	NM_006218	c.G2704T (p.Ala902Ser)	missense							2744	0.000364431	.	.	.	0.0	Deleterious	1.0	Probably damaging	1.0	Probably damaging	29.01	5.61	.	.
P10	chr3	179230248	179230248	C	A	PIK3CA	NM_006218	c.C2808A (p.His936Gln)	missense							2654	0.00037679	.	.	.	0.0	Deleterious	1.0	Probably damaging	1.0	Probably damaging	28.07	5.29	.	.
P10	chr3	179230285	179230285	C	T	PIK3CA	NM_006218	c.C2845T (p.Arg949Ter)	nonsense							2641	0.000378644	.	.	.	.	.	.	.	.	.	39	3.13	.	.
P10	chr3	179230291	179230291	C	A	PIK3CA	NM_006218	c.C2851A (p.Arg951Ser)	missense					3882	0.000257599			.	.	.	0.0	Deleterious	1.0	Probably damaging	1.0	Probably damaging	34	4.99	.	.
P10	chr3	179234098	179234098	C	A	PIK3CA	NM_006218	c.C2941A (p.Gln981Lys)	missense					4009	0.000249439			.	.	.	0.116	Tolerated	0.339	Benign	0.134	Benign	22.07	6.07	.	.
P10	chr3	179234126	179234126	C	A	PIK3CA	NM_006218	c.C2969A (p.Ala990Asp)	missense					4101	0.000243843			.	.	.	0.004	Deleterious	0.408	Benign	0.308	Benign	23.02	6.07	.	.
P10	chr3	179234151	179234151	C	A	PIK3CA	NM_006218	c.C2994A (p.Phe998Leu)	missense	3009	0.000332336							.	.	.	0.177	Tolerated	0.002	Benign	0.004	Benign	14.85	5.02	.	.
P10	chr3	179234225	179234225	G	A	PIK3CA	NM_006218	c.G3068A (p.Arg1023Gln)	missense							2695	0.000371058	.	.	COSM13594;COSM4621151	0.008	Deleterious	1.0	Probably damaging	0.941	Probably damaging	32	6.08	.	.
P10	chr3	179210292	179210292	A	G	PIK3CA	NM_006218	c.A1358G (p.Glu453Gly)	missense	3010	0.170764	3082	0.000324465	4199	0.000238152			.	.	COSM1420822	0.266	Tolerated	0.936	Possibly damaging	0.722	Possibly damaging	27.09	5.64	.	.
P10	chr3	179210307	179210307	C	A	PIK3CA	NM_006218	c.C1373A (p.Pro458His)	missense			3067	0.000326052					.	.	.	0.05	Deleterious	0.037	Benign	0.147	Benign	25.01	5.51	.	.
P10	chr3	179199055	179199055	C	A	PIK3CA	NM_006218	c.C230A (p.Ala77Glu)	missense			2994	0.000334001					.	.	.	0.001	Deleterious	1.0	Probably damaging	0.997	Probably damaging	28.09	5.44	.	.
P10	chr3	179201304	179201304	G	T	PIK3CA	NM_006218	c.G577T (p.Val193Leu)	missense			2882	0.000346981					.	.	.	0.189	Tolerated	0.017	Benign	0.009	Benign	21.06	5.48	.	.
P10	chr3	179199169	179199169	G	A	PIK3CA	NM_006218	c.G344A (p.Arg115Gln)	missense			2835	0.000352734					.	.	.	0.016	Deleterious	0.14	Benign	0.009	Benign	22.01	5.52	.	.
P10	chr3	179219617	179219617	C	A	PIK3CA	NM_006218	c.C1793A (p.A598Asp)	missense			2568	0.000389408					.	.	.	0.001	Deleterious	0.983	Probably damaging	0.919	Probably damaging	32	5.97	.	.
P10	chr3	179219625	179219625	C	A	PIK3CA	NM_006218	c.C1801A (p.Leu601Ile)	missense			2566	0.000389712					.	.	.	0.0	Deleterious	0.999	Probably damaging	0.972	Probably damaging	31	5.97	.	.
P10	chr3	179221089	179221089	G	A	PIK3CA	NM_006218	c.G2119A (p.Glu707Lys)	missense	2741	0.000729661	2792	0.002149	3797	0.000790097	2592	0.00231481	rs3729687	.	COSM5030972	0.002	Deleterious	0.998	Probably damaging	0.878	Possibly damaging	34	5.41	.	.
P10	chr3	179198937	179198937	C	G	PIK3CA	NM_006218	c.C112G (p.Arg38Gly)	missense	2748	0.000363901							.	Likely pathogenic	COSM1736101;COSM40945	0.007	Deleterious	1.0	Probably damaging	0.987	Probably damaging	28.04	5.44	.	.
P10	chr3	179199148	179199148	G	A	PIK3CA	NM_006218	c.G323A (p.Arg108His)	missense							2661	0.000375799	.	Pathogenic	COSM27497;COSM342716	0.03	Deleterious	1.0	Probably damaging	0.98	Probably damaging	26	5.52	.	.
P10	chr3	179203760	179203760	G	A	PIK3CA	NM_006218	c.G1030A (p.Val344Met)	missense	2777	0.000360101							.	Likely pathogenic	COSM253279;COSM253280	0.002	Deleterious	1.0	Probably damaging	0.942	Probably damaging	31	5.41	.	.
P10	chr3	179221146	179221146	G	A	PIK3CA	NM_006218	c.G2176A (p.Glu726Lys)	missense	2757	0.000362713							rs867262025	Likely pathogenic	COSM87306;COSM446019	0.808	Tolerated	0.872	Possibly damaging	0.396	Benign	23	5.67	.	.
P10	chr3	179234297	179234297	A	G	PIK3CA	NM_006218	c.A3140G (p.His1047Arg)	missense	2803	0.183732	2929	0.000341413	3689	0.000271076	2717	0.000368053	rs121913279	Pathogenic	COSM94986;COSM775	0.019	Deleterious	0.639	Possibly damaging	0.085	Benign	20.01	6.08	4.083e-06	.
P28	chr3	179199150	179199150	G	T	PIK3CA	NM_006218	c.G325T (p.Glu109Ter)	nonsense					4690	0.00021322			.		.	.	.	.	.	.	.	38	5.52	.	.
P28	chr3	179210437	179210437	C	A	PIK3CA	NM_006218	c.C1411A (p.Pro471Thr)	missense							4029	0.000248201	.		.	0.492	Tolerated	0.889	Possibly damaging	0.526	Possibly damaging	23.01	1964-05-01	.	.
P28	chr3	179234302	179234302	G	C	PIK3CA	NM_006218	c.G3145C (p.Gly1049Arg)	missense	4059	0.000246366							rs121913277		COSM446029;COSM12597	0.286	Tolerated	0.3	Benign	0.096	Benign	22.06	6.08	.	.
P28	chr3	179198873	179198873	G	A	PIK3CA	NM_006218	c.G48A (p.Met16Ile)	missense	3993	0.000250438							.		COSM5347120	0.102	Tolerated	0.985	Probably damaging	0.643	Possibly damaging	23.07	5.07	.	.
P28	chr3	179198980	179198980	A	T	PIK3CA	NM_006218	c.A155T (p.Glu52Val)	missense	3954	0.000252908							.		COSM3732754;COSM3732753	0.005	Deleterious	0.997	Probably damaging	0.936	Probably damaging	25.08	5.44	.	.
P28	chr3	179199036	179199036	G	T	PIK3CA	NM_006218	c.G211T (p.Val71Leu)	missense	4130	0.000242131							rs201269904		.	0.14	Tolerated	0.967	Probably damaging	0.715	Possibly damaging	24.01	5.44	8.138e-06	.
P28	chr3	179199710	179199710	G	A	PIK3CA	NM_006218	c.G373A (p.Val125Met)	missense					4376	0.000228519			.		.	0.011	Deleterious	0.679	Possibly damaging	0.351	Benign	24.02	5.83	.	.
P28	chr3	179199716	179199716	G	T	PIK3CA	NM_006218	c.G379T (p.Glu127Ter)	nonsense							3657	0.000273448	.		.	.	.	.	.	.	.	38	5.83	.	.
P28	chr3	179199773	179199773	G	A	PIK3CA	NM_006218	c.G436A (p.Val146Ile)	missense							3757	0.00026617	rs755969956		.	0.53	Tolerated	0.988	Probably damaging	0.368	Benign	14.68	5.82	4.875e-05	.
P28	chr3	179199893	179199893	G	T	PIK3CA	NM_006218	c.G556T (p.Asp186Tyr)	missense					4335	0.000230681			.		.	0.469	Tolerated	0.986	Probably damaging	0.908	Possibly damaging	24.02	5.98	.	.
P28	chr3	179201442	179201442	C	A	PIK3CA	NM_006218	c.C715A (p.Leu239Ile)	missense	4053	0.000246731							.		.	0.265	Tolerated	0.574	Possibly damaging	0.277	Benign	16.64	4.69	.	.
P28	chr3	179203605	179203605	G	T	PIK3CA	NM_006218	c.G875T (p.Ser292Ile)	missense	3943	0.000253614							.		.	0.053	Tolerated	0.993	Probably damaging	0.842	Possibly damaging	29.01	5.25	.	.
P28	chr3	179203665	179203665	C	A	PIK3CA	NM_006218	c.C935A (p.Ser312Tyr)	missense					4507	0.000221877			.		.	0.007	Deleterious	0.925	Possibly damaging	0.438	Benign	23	5.25	.	.
P28	chr3	179203776	179203776	G	A	PIK3CA	NM_006218	c.G1046A (p.Arg349Gln)	missense							3950	0.000253165	.		.	0.027	Deleterious	0.944	Possibly damaging	0.251	Benign	24.05	5.41	.	.
P28	chr3	179203778	179203778	G	A	PIK3CA	NM_006218	c.G1048A (p.Asp350Asn)	missense							3944	0.00025355	.		COSM582510;COSM582511	0.029	Deleterious	0.768	Possibly damaging	0.52	Possibly damaging	32	5.41	.	.
P28	chr3	179204548	179204548	G	T	PIK3CA	NM_006218	c.G1105T (p.Asp369Tyr)	missense							3888	0.000257202	.		.	0.016	Deleterious	0.997	Probably damaging	0.924	Probably damaging	32	5.62	.	.
P28	chr3	179209623	179209623	T	A	PIK3CA	NM_006218	c.T1174A (p.Tyr392Asn)	missense							3822	0.000261643	.		.	0.676	Tolerated	0.004	Benign	0.011	Benign	20.02	5.16	.	.
P28	chr3	179209642	179209642	G	A	PIK3CA	NM_006218	c.G1193A (p.Arg398His)	missense							3730	0.000268097	rs748197872		COSM1484862;COSM1484863	0.057	Tolerated	0.992	Probably damaging	0.701	Possibly damaging	27	4.29	4.071e-06	.
P28	chr3	179209653	179209653	C	G	PIK3CA	NM_006218	c.C1204G (p.Leu402Val)	missense	3683	0.000271518							.		.	0.01	Deleterious	0.281	Benign	0.361	Benign	27.01	5.16	.	.
P28	chr3	179210286	179210286	G	T	PIK3CA	NM_006218	c.G1352T (p.Gly451Val)	missense	3933	0.000254259			4598	0.000217486			.		COSM1308838;COSM1308839	0.078	Tolerated	0.969	Probably damaging	0.858	Possibly damaging	24.07	5.64	.	.
P28	chr3	179210451	179210451	G	T	PIK3CA	NM_006218	c.G1425T (p.Leu475Phe)	missense							4106	0.000243546	.		.	0.031	Deleterious	0.864	Possibly damaging	0.671	Possibly damaging	25	4.77	4.071e-06	.
P28	chr3	179210533	179210533	G	A	PIK3CA	NM_006218	c.G1507A (p.Glu503Lys)	missense					4544	0.00022007			.		.	0.066	Tolerated	0.02	Benign	0.024	Benign	23.03	5.43	.	.
P28	chr3	179210557	179210557	G	A	PIK3CA	NM_006218	c.G1531A (p.Ala511Thr)	missense	3966	0.000252143					3854	0.000259471	rs201631515		COSM1220596;COSM1220595	0.755	Tolerated	0.0	Benign	0.0	Benign	17.55	4.54	4.07e-06	.
P28	chr3	179218261	179218261	C	A	PIK3CA	NM_006218	c.C1591A (p.Leu531Ile)	missense							3952	0.000253036	.		.	0.071	Tolerated	0.366	Benign	0.187	Benign	23	5.78	.	.
P28	chr3	179218285	179218285	C	A	PIK3CA	NM_006218	c.C1615A (p.Pro539Thr)	missense					4567	0.000218962			.		COSM41779	0.031	Deleterious	1.0	Probably damaging	0.995	Probably damaging	29.01	5.78	.	.
P28	chr3	179218301	179218301	C	A	PIK3CA	NM_006218	c.C1631A (p.Thr544Asn)	missense							3998	0.000250125	.		COSM249872	0.333	Tolerated	0.734	Possibly damaging	0.363	Benign	21.09	5.78	.	.
P28	chr3	179219578	179219578	G	A	PIK3CA	NM_006218	c.G1754A (p.Cys585Tyr)	missense					4693	0.000213083			.		.	1.0	Tolerated	0.131	Benign	0.185	Benign	24.05	5.87	.	.
P28	chr3	179219720	179219720	A	T	PIK3CA	NM_006218	c.A1896T (p.Leu632Phe)	missense					4404	0.000227066			.		.	0.002	Deleterious	1.0	Probably damaging	1.0	Probably damaging	24.09	-3.1	.	.
P28	chr3	179219973	179219973	G	T	PIK3CA	NM_006218	c.G1936T (p.Asp646Tyr)	missense	3961	0.000252461							.		.	0.0	Deleterious	0.957	Probably damaging	0.947	Probably damaging	29.03	5.52	.	.
P28	chr3	179220018	179220018	C	T	PIK3CA	NM_006218	c.C1981T (p.Gln661Ter)	nonsense							3889	0.000257136	.		.	.	.	.	.	.	.	40	5.52	.	.
P28	chr3	179221047	179221047	C	T	PIK3CA	NM_006218	c.C2077T (p.Arg693Cys)	missense	3777	0.00026476							.		.	0.0	Deleterious	1.0	Probably damaging	1.0	Probably damaging	35	5.41	.	.
P28	chr3	179221073	179221073	C	A	PIK3CA	NM_006218	c.C2103A (p.His701Gln)	missense							3798	0.000263296	.		.	0.194	Tolerated	0.02	Benign	0.016	Benign	15.23	2.21	.	.
P28	chr3	179221092	179221092	G	A	PIK3CA	NM_006218	c.G2122A (p.Ala708Thr)	missense							3698	0.000270416	.		.	0.002	Deleterious	0.997	Probably damaging	0.917	Probably damaging	33	5.41	.	.
P28	chr3	179224162	179224162	C	A	PIK3CA	NM_006218	c.C2269A (p.Pro757Thr)	missense							3984	0.000251004	.		.	0.002	Deleterious	0.965	Probably damaging	0.722	Possibly damaging	24.08	5.84	.	.
P28	chr3	179219617	179219617	C	A	PIK3CA	NM_006218	c.C1793A (p.Ala598Asp)	missense			3532	0.000283126					.		.	0.001	Deleterious	0.983	Probably damaging	0.919	Probably damaging	32	5.97	.	.
P28	chr3	179225988	179225988	C	A	PIK3CA	NM_006218	c.C2443A (p.Gln815Lys)	missense	3858	0.000259202							.		.	0.001	Deleterious	0.999	Probably damaging	0.999	Probably damaging	30	5.12	.	.
P28	chr3	179229295	179229295	C	A	PIK3CA	NM_006218	c.C2519A (p.Ser840Ter)	nonsense	3818	0.000261917							.		.	.	.	.	.	.	.	41	5.38	.	.
P28	chr3	179234243	179234243	A	G	PIK3CA	NM_006218	c.A3086G (p.Asp1029Gly)	missense			3474	0.000287853					.		.	1.0	Tolerated	0.0	Benign	0.002	Benign	11.85	6.08	.	.
P28	chr3	179229397	179229397	G	A	PIK3CA	NM_006218	c.G2621A (p.Ser874Asn)	missense	3879	0.000257798							.		.	0.011	Deleterious	0.778	Possibly damaging	0.531	Possibly damaging	22.03	4.65	.	.
P28	chr3	179229403	179229403	C	A	PIK3CA	NM_006218	c.C2627A (p.Thr876Lys)	missense							4000	0.00025	.		.	0.012	Deleterious	0.257	Benign	0.14	Benign	23.05	5.52	.	.
P28	chr3	179230084	179230084	G	T	PIK3CA	NM_006218	c.G2747T (p.Arg916Leu)	missense	4058	0.000246427							.		.	0.0	Deleterious	1.0	Probably damaging	0.999	Probably damaging	34	5.61	.	.
P28	chr3	179218321	179218321	C	G	PIK3CA	NM_006218	c.C1651G (p.Leu551Val)	missense			3379	0.000295946					.		.	0.853	Tolerated	0.827	Possibly damaging	0.521	Possibly damaging	22.04	4.09	.	3.234e-05
P28	chr3	179230353	179230353	C	A	PIK3CA	NM_006218	c.C2913A (p.Cys971Ter)	nonsense							3831	0.000261028	.		.	.	.	.	.	.	.	38	2.21	.	.
P28	chr3	179230346	179230346	A	G	PIK3CA	NM_006218	c.A2906G (p.Gln969Arg)	missense			3367	0.000297					.		.	0.005	Deleterious	0.729	Possibly damaging	0.314	Benign	23.08	4.99	.	.
P28	chr3	179234128	179234128	A	C	PIK3CA	NM_006218	c.A2971C (p.Ile991Leu)	missense			3363	0.000297354					.		.	1.0	Tolerated	0.006	Benign	0.005	Benign	9.681	6.07	.	.
P28	chr3	179234158	179234158	C	A	PIK3CA	NM_006218	c.C3001A (p.Leu1001Ile)	missense							3995	0.000250313	.		COSM29095	0.0	Deleterious	1.0	Probably damaging	0.999	Probably damaging	27.08	6.07	.	.
P28	chr3	179234165	179234165	C	A	PIK3CA	NM_006218	c.C3008A (p.Ser1003Ter)	nonsense					4708	0.000212404			.		.	.	.	.	.	.	.	41	6.07	.	.
P28	chr3	179234187	179234187	G	T	PIK3CA	NM_006218	c.G3030T (p.Met1010Ile)	missense	4089	0.000244559							.		.	0.409	Tolerated	0.007	Benign	0.003	Benign	11.93	6.07	.	.
P28	chr3	179234197	179234197	C	A	PIK3CA	NM_006218	c.C3040A (p.Gln1014Lys)	missense							3989	0.000250689	.		.	0.118	Tolerated	0.86	Possibly damaging	0.519	Possibly damaging	23.09	6.07	.	.
P28	chr3	179229349	179229349	T	C	PIK3CA	NM_006218	c.T2573C (p.Met858Thr)	missense			3284	0.000304507					.		.	0.03	Deleterious	0.984	Probably damaging	0.88	Possibly damaging	23.05	5.38	.	.
P28	chr3	179234354	179234354	C	T	PIK3CA	NM_006218	c.C3197T (p.Ala1066Val)	missense	3943	0.000253614							.		COSM3205670;COSM13477	0.014	Deleterious	0.247	Benign	0.038	Benign	22.08	6.08	0	.
P28	chr3	179204536	179204536	G	A	PIK3CA	NM_006218	c.G1093A (p.Glu365Lys)	missense	3849	0.124708	3066	0.00945858					.		COSM86044;COSM673906	0.002	Deleterious	0.536	Possibly damaging	0.285	Benign	33	5.53	.	.
P28	chr3	179234297	179234297	A	G	PIK3CA	NM_006218	c.A3140G (p.His1047Arg)	missense	4074	0.125675	3435	0.0148472	4756	0.000210261			rs121913279		COSM94986;COSM775	0.019	Deleterious	0.639	Possibly damaging	0.085	Benign	20.01	6.08	4.083e-06	.
P28	chr3	179219967	179219967	T	C	PIK3CA	NM_006218	c.T1930C (p.Tyr644His)	missense	3906	0.0296979	3354	0.0277281	4492	0.0287177	3826	0.0237846	rs17849072		.	0.0	Deleterious	1.0	Probably damaging	1.0	Probably damaging	28.08	5.52	.	.
P51	chr3	179210276	179210276	G	A	PIK3CA	NM_006218	c.G1342A (p.Val448Ile)	missense							12117	8.25287e-05	rs201946684	Uncertain significance	.	0.255	Tolerated	0.536	Possibly damaging	0.355	Benign	22.09	5.64	4.415e-06	.
P51	chr3	179198832	179198832	C	A	PIK3CA	NM_006218	c.C7A (p.Pro3Thr)	missense							11605	8.61698e-05	.	.	.	0.0	Deleterious	1.0	Probably damaging	0.996	Probably damaging	25.07	5.37	.	.
P51	chr3	179198848	179198848	G	T	PIK3CA	NM_006218	c.G23T (p.Gly8Val)	missense							12246	8.16593e-05	.	.	.	0.606	Tolerated	1.0	Probably damaging	0.984	Probably damaging	23.06	5.37	.	.
P51	chr3	179198870	179198870	G	C	PIK3CA	NM_006218	c.G45C (p.Leu15Phe)	missense	10496	9.52744e-05							rs751930632	.	.	0.081	Tolerated	0.997	Probably damaging	0.916	Probably damaging	24.07	5.07	8.942e-06	.
P51	chr3	179198928	179198928	G	T	PIK3CA	NM_006218	c.G103T (p.Glu35Ter)	nonsense							12565	7.95862e-05	.	.	.	.	.	.	.	.	.	38	5.58	.	.
P51	chr3	179198932	179198932	G	A	PIK3CA	NM_006218	c.G107A (p.Cys36Tyr)	missense					11664	8.57339e-05			.	.	.	0.008	Deleterious	0.999	Probably damaging	0.962	Probably damaging	26	5.58	.	.
P51	chr3	179210497	179210497	G	A	PIK3CA	NM_006218	c.G1471A (p.Val491Met)	missense			10037	9.96314e-05					rs768049386	.	.	0.261	Tolerated	0.168	Benign	0.029	Benign	19.86	5.43	4.064e-06	.
P51	chr3	179198993	179198993	C	A	PIK3CA	NM_006218	c.C168A (p.Tyr56Ter)	nonsense							12334	8.10767e-05	.	.	.	.	.	.	.	.	.	35	3.66	.	.
P51	chr3	179198995	179198995	C	A	PIK3CA	NM_006218	c.C170A (p.Pro57His)	missense							12311	8.12282e-05	.	.	.	0.0	Deleterious	1.0	Probably damaging	0.998	Probably damaging	27.03	5.44	.	.
P51	chr3	179199009	179199009	C	A	PIK3CA	NM_006218	c.C184A (p.Leu62Ile)	missense			9982	0.00010018					.	.	.	0.066	Tolerated	0.997	Probably damaging	0.905	Possibly damaging	24.07	5.35	.	.
P51	chr3	179199042	179199042	G	T	PIK3CA	NM_006218	c.G217T (p.Val73Phe)	missense							12614	7.9277e-05	.	.	.	0.001	Deleterious	0.995	Probably damaging	0.959	Probably damaging	26.09	5.44	.	.
P51	chr3	179199051	179199051	G	C	PIK3CA	NM_006218	c.G226C (p.Glu76Gln)	missense	10634	9.4038e-05							.	.	.	0.233	Tolerated	0.984	Probably damaging	0.86	Possibly damaging	23.04	5.44	.	.
P51	chr3	179219668	179219668	C	A	PIK3CA	NM_006218	c.C1844A (p.Ala615Asp)	missense			9955	0.000100452					.	.	.	0.001	Deleterious	1.0	Probably damaging	1.0	Probably damaging	33	5.97	.	.
P51	chr3	179199075	179199075	G	T	PIK3CA	NM_006218	c.G250T (p.Asp84Tyr)	missense							12521	7.98658e-05	.	.	.	0.001	Deleterious	1.0	Probably damaging	0.996	Probably damaging	26.08	5.44	.	.
P51	chr3	179199078	179199078	G	T	PIK3CA	NM_006218	c.G253T (p.Glu85Ter)	nonsense					11927	8.38434e-05			.	.	.	.	.	.	.	.	.	37	5.44	.	.
P51	chr3	179199090	179199090	C	A	PIK3CA	NM_006218	c.C265A (p.Leu89Ile)	missense					11857	8.43384e-05			.	.	.	0.028	Deleterious	0.994	Probably damaging	0.887	Possibly damaging	26.06	5.44	.	.
P51	chr3	179234339	179234339	C	T	PIK3CA	NM_006218	c.C3182T (p.Thr1061Ile)	missense			9791	0.000102135					.	.	.	0.05	Deleterious	0.828	Possibly damaging	0.284	Benign	23.08	6.08	.	.
P51	chr3	179229366	179229366	G	T	PIK3CA	NM_006218	c.G2590T (p.Gly864Cys)	missense			9726	0.000102817					.	.	.	0.005	Deleterious	1.0	Probably damaging	0.979	Probably damaging	32	5.38	.	.
P51	chr3	179201385	179201385	G	C	PIK3CA	NM_006218	c.G658C (p.Val220Leu)	missense					11388	8.78117e-05			.	.	.	1.0	Tolerated	0.004	Benign	0.009	Benign	13.67	5.56	.	.
P51	chr3	179201434	179201434	C	A	PIK3CA	NM_006218	c.C707A (p.Ser236Tyr)	missense	10014	9.98602e-05							.	.	.	0.036	Deleterious	0.243	Benign	0.159	Benign	23.09	5.56	.	.
P51	chr3	179201466	179201466	C	A	PIK3CA	NM_006218	c.C739A (p.Gln247Lys)	missense	9598	0.000104188							.	.	.	0.154	Tolerated	0.536	Possibly damaging	0.356	Benign	15.95	5.56	.	.
P51	chr3	179201502	179201502	G	A	PIK3CA	NM_006218	c.G775A (p.Glu259Lys)	missense							10469	9.55201e-05	.	.	.	0.003	Deleterious	0.998	Probably damaging	0.982	Probably damaging	32	5.56	.	.
P51	chr3	179203577	179203577	C	A	PIK3CA	NM_006218	c.C847A (p.Pro283Thr)	missense							11841	8.44523e-05	.	.	.	0.0	Deleterious	1.0	Probably damaging	1.0	Probably damaging	28.01	5.42	.	.
P51	chr3	179203578	179203578	C	A	PIK3CA	NM_006218	c.C848A (p.Pro283His)	missense							11853	8.43668e-05	.	.	.	0.0	Deleterious	1.0	Probably damaging	1.0	Probably damaging	29.09	5.42	.	.
P51	chr3	179203585	179203585	G	T	PIK3CA	NM_006218	c.G855T (p.Leu285Phe)	missense							12121	8.25014e-05	.	.	.	0.262	Tolerated	0.957	Probably damaging	0.688	Possibly damaging	23.03	3.63	.	.
P51	chr3	179203652	179203652	T	G	PIK3CA	NM_006218	c.T922G (p.Ser308Ala)	missense					11168	8.95415e-05			.	.	.	0.562	Tolerated	0.0	Benign	0.0	Benign	9.371	5.25	.	.
P51	chr3	179203659	179203659	G	A	PIK3CA	NM_006218	c.G929A (p.Arg310His)	missense	10214	9.79048e-05							.	.	.	0.051	Tolerated	0.999	Probably damaging	0.926	Probably damaging	27.05	5.25	.	.
P51	chr3	179203727	179203727	G	T	PIK3CA	NM_006218	c.G997T (p.Ala333Ser)	missense	10571	9.45984e-05							.	.	.	0.162	Tolerated	0.0	Benign	0.0	Benign	10.96	4.05	.	.
P51	chr3	179209617	179209617	G	A	PIK3CA	NM_006218	c.G1168A (p.Asp390Asn)	missense					10417	9.59969e-05			.	.	.	0.06	Tolerated	1.0	Probably damaging	0.983	Probably damaging	25.06	4.25	.	.
P51	chr3	179209632	179209632	G	C	PIK3CA	NM_006218	c.G1183C (p.Asp395His)	missense							11174	8.94935e-05	.	.	.	0.001	Deleterious	0.984	Probably damaging	0.815	Possibly damaging	28.07	5.16	.	.
P51	chr3	179209645	179209645	C	T	PIK3CA	NM_006218	c.C1196T (p.Ala399Val)	missense	9473	0.000105563							.	.	.	0.115	Tolerated	0.551	Possibly damaging	0.242	Benign	23.05	5.16	.	.
P51	chr3	179209669	179209669	G	T	PIK3CA	NM_006218	c.G1220T (p.Cys407Phe)	missense	9615	0.000104004							.	.	.	0.898	Tolerated	0.991	Probably damaging	0.909	Probably damaging	23.02	4.94	.	.
P51	chr3	179209674	179209674	G	T	PIK3CA	NM_006218	c.G1225T (p.Val409Phe)	missense							11190	8.93655e-05	.	.	.	0.001	Deleterious	0.998	Probably damaging	0.957	Probably damaging	29.05	4.94	.	.
P51	chr3	179209692	179209692	G	T	PIK3CA	NM_006218	c.G1243T (p.Ala415Ser)	missense					10024	9.97606e-05			.	.	.	0.627	Tolerated	0.081	Benign	0.122	Benign	20.09	5.94	.	.
P51	chr3	179210234	179210234	G	T	PIK3CA	NM_006218	c.G1300T (p.Asp434Tyr)	missense	9750	0.000102564							.	.	.	0.026	Deleterious	0.322	Benign	0.104	Benign	23.08	5.51	.	.
P51	chr3	179210240	179210240	C	A	PIK3CA	NM_006218	c.C1306A (p.Leu436Ile)	missense					11244	8.89363e-05			.	.	.	0.003	Deleterious	0.999	Probably damaging	0.985	Probably damaging	28	4.63	.	.
P51	chr3	179201377	179201377	C	A	PIK3CA	NM_006218	c.C650A (p.Pro217Gln)	missense			9637	0.000103767					.	.	.	0.001	Deleterious	1.0	Probably damaging	0.993	Probably damaging	29	5.56	.	.
P51	chr3	179201369	179201369	C	G	PIK3CA	NM_006218	c.C642G (p.Asp214Glu)	missense			9620	0.00010395					.	.	.	0.074	Tolerated	0.933	Possibly damaging	0.472	Possibly damaging	23.04	3.76	.	.
P51	chr3	179218261	179218261	C	A	PIK3CA	NM_006218	c.C1591A (p.Leu531Ila)	missense	8772	0.000113999							.	.	.	0.071	Tolerated	0.366	Benign	0.187	Benign	23	5.78	.	.
P51	chr3	179218265	179218265	A	T	PIK3CA	NM_006218	c.A1595T (p.Lys532Ile)	missense							11176	8.94775e-05	.	.	.	0.005	Deleterious	0.074	Benign	0.035	Benign	19.9	4.87	.	.
P51	chr3	179199114	179199114	C	A	PIK3CA	NM_006218	c.C289A (p.Pro97Thr)	missense			9555	0.000104657					.	.	.	0.002	Deleterious	0.57	Possibly damaging	0.464	Possibly damaging	25.07	5.52	.	.
P51	chr3	179198970	179198970	C	A	PIK3CA	NM_006218	c.C145A (p.Leu49Ile)	missense			9512	0.00010513					.	.	.	0.074	Tolerated	0.966	Probably damaging	0.625	Possibly damaging	24.02	4.57	.	.
P51	chr3	179219218	179219218	G	A	PIK3CA	NM_006218	c.G1687A (p.Glu563Lys)	missense							10959	9.12492e-05	.	.	COSM5347017	0.011	Deleterious	0.988	Probably damaging	0.588	Possibly damaging	24.05	5.46	.	.
P51	chr3	179219236	179219236	C	G	PIK3CA	NM_006218	c.C1705G (p.Leu569Val)	missense							11622	8.60437e-05	.	.	.	0.0	Deleterious	0.998	Probably damaging	0.953	Probably damaging	27.06	5.46	.	.
P51	chr3	179219578	179219578	G	T	PIK3CA	NM_006218	c.G1754T (p.Cys585Phe)	missense							11845	8.44238e-05	.	.	.	0.673	Tolerated	0.03	Benign	0.053	Benign	24.06	5.87	.	.
P51	chr3	179234112	179234112	C	A	PIK3CA	NM_006218	c.C2955A (p.Tyr985Ter)	nonsense			9499	0.000105274					.	.	.	.	.	.	.	.	.	41	3.98	.	.
P51	chr3	179219997	179219997	C	G	PIK3CA	NM_006218	c.C1960G (p.Leu654Val)	missense			9385	0.000106553					.	.	.	0.002	Deleterious	0.737	Possibly damaging	0.658	Possibly damaging	26.03	5.52	.	.
P51	chr3	179199842	179199842	C	A	PIK3CA	NM_006218	c.C505A (p.Pro169Thr)	missense			9320	0.000107296					.	.	.	0.303	Tolerated	0.998	Probably damaging	0.922	Probably damaging	26.01	5.98	.	.
P51	chr3	179219642	179219642	C	A	PIK3CA	NM_006218	c.C1818A (p.Tyr606Ter)	nonsense							12211	8.18934e-05	.	.	.	.	.	.	.	.	.	37	3.93	.	.
P51	chr3	179219658	179219658	C	T	PIK3CA	NM_006218	c.C1834T (p.Arg612Ter)	nonsense	10468	9.55292e-05							.	.	COSM5347028	.	.	.	.	.	.	40	5.97	.	.
P51	chr3	179219662	179219662	G	T	PIK3CA	NM_006218	c.G1838T (p.Gly613Val)	missense							12350	8.09717e-05	.	.	.	0.095	Tolerated	0.032	Benign	0.035	Benign	17.86	3.06	.	.
P51	chr3	179219975	179219975	T	A	PIK3CA	NM_006218	c.T1938A (p.Asp646Glu)	missense			9278	0.000107782					.	.	.	0.0	Deleterious	0.044	Benign	0.128	Benign	23.06	4.36	.	.
P51	chr3	179220038	179220038	C	A	PIK3CA	NM_006218	c.C2001A (p.Phe667Leu)	missense			9268	0.000107898					.	.	COSM86947	1.0	Tolerated	0.018	Benign	0.039	Benign	22.03	5.52	.	.
P51	chr3	179218242	179218242	G	C	PIK3CA	NM_006218	c.G1572C (p.Arg524Ser)	missense			9239	0.000108237					.	.	.	0.761	Tolerated	0.0	Benign	0.001	Benign	9.677	1.96	.	.
P51	chr3	179218333	179218333	A	T	PIK3CA	NM_006218	c.A1663T (p.Arg555Ter)	nonsense			9190	0.000108814					.	.	.	.	.	.	.	.	.	37	4.61	.	.
P51	chr3	179219981	179219981	G	T	PIK3CA	NM_006218	c.G1944T (p.Leu648Phe)	missense	9668	0.000103434							.	.	.	0.018	Deleterious	0.137	Benign	0.097	Benign	22.04	2.56	.	.
P51	chr3	179224723	179224723	C	G	PIK3CA	NM_006218	c.C2318G (p.Ser773Cys)	missense			9189	0.000108826					.	.	.	0.001	Deleterious	0.996	Probably damaging	0.818	Possibly damaging	28.02	5.52	.	.
P51	chr3	179220030	179220030	C	A	PIK3CA	NM_006218	c.C1993A (p.His665Asn)	missense							11547	8.66026e-05	.	.	.	0.081	Tolerated	0.459	Possibly damaging	0.377	Benign	24.08	5.52	.	.
P51	chr3	179210195	179210195	C	A	PIK3CA	NM_006218	c.C1261A (p.Pro421Thr)	missense			9175	0.000108992					.	.	.	0.007	Deleterious	0.967	Probably damaging	0.722	Possibly damaging	24.04	5.51	.	.
P51	chr3	179220045	179220045	C	A	PIK3CA	NM_006218	c.C2008A (p.His670Asn)	missense							11301	8.84877e-05	.	.	.	0.003	Deleterious	0.553	Possibly damaging	0.435	Benign	27.07	4.62	.	.
P51	chr3	179201304	179201304	G	T	PIK3CA	NM_006218	c.G577T (p.Val193Leu)	missense			9122	0.000109625					.	.	.	0.189	Tolerated	0.017	Benign	0.009	Benign	21.06	5.48	.	.
P51	chr3	179221032	179221032	T	A	PIK3CA	NM_006218	c.T2062A (p.Leu688Met)	missense			9047	0.000110534					.	.	.	0.134	Tolerated	0.999	Probably damaging	0.983	Probably damaging	25.03	4.26	.	.
P51	chr3	179221047	179221047	C	T	PIK3CA	NM_006218	c.C2077T (p.Arg693Cys)	missense	9336	0.000107112							.	.	.	0.0	Deleterious	1.0	Probably damaging	1.0	Probably damaging	35	5.41	.	.
P51	chr3	179218222	179218222	G	C	PIK3CA	NM_006218	c.G1552C (p.Ala518Pro)	missense			8965	0.000111545					.	.	.	0.141	Tolerated	0.612	Possibly damaging	0.091	Benign	22.07	5.54	.	.
P51	chr3	179221013	179221013	C	A	PIK3CA	NM_006218	c.C2043A (p.Ser681Arg)	missense			8874	0.000112689					rs199700225	.	.	0.047	Deleterious	0.089	Benign	0.092	Benign	19.96	-1.13	.	.
P51	chr3	179221110	179221110	A	T	PIK3CA	NM_006218	c.A2140T (p.Asn714Tyr)	missense							12030	8.31255e-05	.	.	.	0.055	Tolerated	0.985	Probably damaging	0.595	Possibly damaging	24.06	5.41	.	.
P51	chr3	179221143	179221143	G	T	PIK3CA	NM_006218	c.G2173T (p.Asp725Tyr)	missense							11839	8.44666e-05	.	.	COSM5955465;COSM5955466	0.04	Deleterious	1.0	Probably damaging	0.994	Probably damaging	29.07	5.67	.	.
P51	chr3	179224132	179224132	G	T	PIK3CA	NM_006218	c.G2239T (p.Ala747Ser)	missense	10519	9.50661e-05							.	.	.	0.007	Deleterious	0.967	Probably damaging	0.699	Possibly damaging	22.08	5.84	.	.
P51	chr3	179224136	179224136	T	A	PIK3CA	NM_006218	c.T2243A (p.Leu748Gln)	missense	10495	9.52835e-05							.	.	.	0.0	Deleterious	1.0	Probably damaging	0.982	Probably damaging	28.02	5.84	.	.
P51	chr3	179224162	179224162	C	A	PIK3CA	NM_006218	c.C2269A (p.Pro757Thr)	missense							12394	8.06842e-05	.	.	.	0.002	Deleterious	0.965	Probably damaging	0.722	Possibly damaging	24.08	5.84	.	.
P51	chr3	179224166	179224166	C	A	PIK3CA	NM_006218	c.C2273A (p.Ala758Asp)	missense							12400	8.06452e-05	.	.	.	0.027	Deleterious	0.265	Benign	0.167	Benign	23.05	5.84	.	.
P51	chr3	179224782	179224782	C	A	PIK3CA	NM_006218	c.C2377A (p.Leu793Met)	missense							11445	8.73744e-05	.	.	.	0.02	Deleterious	0.956	Possibly damaging	0.6	Possibly damaging	22.06	4.05	.	.
P51	chr3	179224788	179224788	C	A	PIK3CA	NM_006218	c.C2383A (p.Gln795Lys)	missense	9388	0.000106519							.	.	.	0.394	Tolerated	0.003	Benign	0.003	Benign	14.75	5.39	.	.
P51	chr3	179225983	179225983	C	A	PIK3CA	NM_006218	c.C2438A (p.Thr813Lys)	missense							11311	8.84095e-05	.	.	.	0.001	Deleterious	1.0	Probably damaging	1.0	Probably damaging	34	5.12	.	.
P51	chr3	179226024	179226024	C	A	PIK3CA	NM_006218	c.C2479A (p.Gln827Lys)	missense	9266	0.000107921							.	.	.	0.051	Tolerated	0.574	Possibly damaging	0.388	Benign	23.03	5.47	.	.
P51	chr3	179226027	179226027	G	T	PIK3CA	NM_006218	c.G2482T (p.Gly828Cys)	missense							11081	9.02446e-05	.	.	.	0.0	Deleterious	1.0	Probably damaging	0.999	Probably damaging	33	5.47	.	.
P51	chr3	179226040	179226040	G	A	PIK3CA	NM_006218	c.G2495A (p.Arg832Gln)	missense							10834	9.2302e-05	.	.	.	0.003	Deleterious	1.0	Probably damaging	0.969	Probably damaging	35	1947-05-01	8.193e-06	.
P51	chr3	179229291	179229291	C	A	PIK3CA	NM_006218	c.C2515A (p.Leu839Met)	missense							11894	8.4076e-05	.	.	.	0.0	Deleterious	1.0	Probably damaging	0.995	Probably damaging	28.03	5.38	.	.
P51	chr3	179229303	179229303	G	T	PIK3CA	NM_006218	c.G2527T (p.Asp843Tyr)	missense							12146	8.23316e-05	.	.	.	0.001	Deleterious	0.57	Possibly damaging	0.28	Benign	24.09	5.38	.	.
P51	chr3	179229425	179229425	C	A	PIK3CA	NM_006218	c.C2649A (p.Asp883Glu)	missense							12551	7.96749e-05	.	.	.	1.0	Tolerated	0.164	Benign	0.047	Benign	20.04	4.65	.	.
P51	chr3	179230033	179230033	G	A	PIK3CA	NM_006218	c.G2696A (p.Arg899His)	missense	10079	9.92162e-05							.	.	.	0.046	Deleterious	0.578	Possibly damaging	0.314	Benign	23.07	4.73	.	.
P51	chr3	179230080	179230080	G	T	PIK3CA	NM_006218	c.G2743T (p.Asp915Tyr)	missense							11825	8.45666e-05	.	.	.	0.001	Deleterious	1.0	Probably damaging	0.998	Probably damaging	33	5.61	.	.
P51	chr3	179230086	179230086	C	T	PIK3CA	NM_006218	c.C2749T (p.His917Tyr)	missense					11398	8.77347e-05			.	.	.	0.001	Deleterious	1.0	Probably damaging	0.991	Probably damaging	29.2	5.61	.	.
P51	chr3	179230091	179230091	T	A	PIK3CA	NM_006218	c.T2754A (p.Asn918Lys)	missense					11554	8.65501e-05			.	.	.	0.008	Deleterious	0.984	Probably damaging	0.911	Probably damaging	21.05	-0.336	.	.
P51	chr3	179230104	179230104	G	T	PIK3CA	NM_006218	c.G2767T (p.Val923Leu)	missense	10147	9.85513e-05							.	.	.	0.097	Tolerated	0.807	Possibly damaging	0.52	Possibly damaging	25.08	5.61	.	.
P51	chr3	179230255	179230255	G	A	PIK3CA	NM_006218	c.G2815A (p.Asp939Asn)	missense	9307	0.000107446							.	.	.	0.012	Deleterious	0.076	Benign	0.084	Benign	22.06	5.29	.	.
P51	chr3	179230263	179230263	G	T	PIK3CA	NM_006218	c.G2823T (p.Lys941Asn)	missense							11299	8.85034e-05	.	.	.	0.026	Deleterious	0.989	Probably damaging	0.842	Possibly damaging	23.05	1.65	.	.
P51	chr3	179230294	179230294	G	C	PIK3CA	NM_006218	c.G2854C (p.Val952Leu)	missense					11146	8.97183e-05			.	.	.	0.002	Deleterious	0.999	Probably damaging	0.99	Probably damaging	28.09	4.99	.	.
P51	chr3	179230312	179230312	C	A	PIK3CA	NM_006218	c.C2872A (p.Gln958Lys)	missense							11496	8.69868e-05	.	.	.	0.196	Tolerated	0.097	Benign	0.059	Benign	22.09	4.99	.	.
P51	chr3	179230312	179230312	C	G	PIK3CA	NM_006218	c.C2872G (p.Gln958Glu)	missense					11091	9.01632e-05			.	.	.	1.0	Tolerated	0.012	Benign	0.009	Benign	11.28	4.99	.	.
P51	chr3	179230364	179230364	G	T	PIK3CA	NM_006218	c.G2924T (p.Arg975Ile)	missense	9657	0.000103552							.	.	.	0.005	Deleterious	0.003	Benign	0.013	Benign	23.04	4.99	.	.
P51	chr3	179230372	179230372	G	T	PIK3CA	NM_006218	c.G2932T (p.Glu978Ter)	nonsense							11839	8.44666e-05	.	.	.	.	.	.	.	.	.	50	4.99	.	.
P51	chr3	179234141	179234141	C	A	PIK3CA	NM_006218	c.C2984A (p.Ala995Asp)	missense	9893	0.000101082							.	.	COSM303944	0.003	Deleterious	0.998	Probably damaging	0.955	Probably damaging	28.08	6.07	.	.
P51	chr3	179234169	179234169	G	A	PIK3CA	NM_006218	c.G3012A (p.Met1004Ile)	missense	9962	0.000501907							.	.	COSM1420934;COSM1420933	0.009	Deleterious	0.097	Benign	0.047	Benign	23.08	6.07	.	.
P51	chr3	179234210	179234210	A	T	PIK3CA	NM_006218	c.A3053T (p.Asp1018Val)	missense							12331	8.10964e-05	.	.	.	0.0	Deleterious	1.0	Probably damaging	0.999	Probably damaging	26.01	6.08	.	.
P51	chr3	179234281	179234281	C	A	PIK3CA	NM_006218	c.C3124A (p.Gln1042Lys)	missense	10339	9.67212e-05							.	.	.	1.0	Tolerated	0.1	Benign	0.023	Benign	12.77	6.08	.	.
P51	chr3	179221134	179221134	G	A	PIK3CA	NM_006218	c.G2164A (p.Glu722Lys)	missense	9389	0.400469	9425	0.000318302	10958	9.12575e-05			.	.	COSM1192505	0.59	Tolerated	0.192	Benign	0.046	Benign	23.01	5.44	.	.
P51	chr3	179221089	179221089	G	A	PIK3CA	NM_006218	c.G2119A (p.Glu707Lys)	missense	9487	0.00168652	9336	0.00139246	11053	0.0013571	11923	0.000754844	rs3729687	.	COSM5030972	0.002	Deleterious	0.998	Probably damaging	0.878	Possibly damaging	34	5.41	.	.
P51	chr3	179219967	179219967	T	C	PIK3CA	NM_006218	c.T1930C (p.Tyr644His)	missense	9562	0.0215436	9294	0.0247471	10766	0.0233141	11548	0.0263249	rs17849072	.	.	0.0	Deleterious	1.0	Probably damaging	1.0	Probably damaging	28.08	5.52	.	.
P51	chr3	179218303	179218303	G	A	PIK3CA	NM_006218	c.G1633A (p.Glu545Lys)	missense			9322	0.00107273					rs104886003	Pathogenic	COSM763;COSM125370	0.002	Deleterious	0.991	Probably damaging	0.909	Probably damaging	33	5.78	4.085e-06	.
P51	chr3	179218304	179218304	A	C	PIK3CA	NM_006218	c.A1634C (p.Glu545Ala)	missense	8881	0.35773	9298	0.0006453	10814	9.24727e-05			rs121913274	Pathogenic	COSM297145;COSM12458	0.002	Deleterious	0.996	Probably damaging	0.932	Probably damaging	27.06	5.78	0	.
P51	chr3	179234297	179234297	A	G	PIK3CA	NM_006218	c.A3140G (p.His1047Arg)	missense							12501	0.000559955	rs121913279	Pathogenic	COSM94986;COSM775	0.019	Deleterious	0.639	Possibly damaging	0.085	Benign	20.01	6.08	4.083e-06	.
P52	chr17	7670685	7670685	G	A	TP53	NM_000546	c.C1024T (p.Arg342Ter)	nonsense					9948	0.000301568			rs730882029	Pathogenic|Pathogenic	COSM11073;COSM99721	.	.	.	.	.	.	37	3.43	.	.
P52	chr17	7673781	7673781	C	G	TP53	NM_000546	c.G839C (p.Arg280Thr)	missense			10125	0.000888889					rs121912660	Uncertain significance|Likely pathogenic|Likely pathogenic|Likely pathogenic|Likely pathogenic|Likely pathogenic|Likely pathogenic|Likely pathogenic|Likely pathogenic|Likely pathogenic|Likely pathogenic|Likely pathogenic|Likely pathogenic|Likely pathogenic|Likely pathogenic|Likely pathogenic|Likely pathogenic|Likely pathogenic\x2cPathogenic|Uncertain significance|Likely pathogenic|Likely pathogen…	COSM10724;COSM254987;COSM1649340;COSM3733332	0.0	Deleterious	0.998	Probably damaging	0.984	Probably damaging	33	5.13	.	.
P52	chr17	7673802	7673802	C	T	TP53	NM_000546	c.G818A (p.Arg273His)	missense	8069	0.000123931	10206	0.000293945			13422	0.000521532	rs28934576	Likely pathogenic|Likely pathogenic|Likely pathogenic|Likely pathogenic|Likely pathogenic|Likely pathogenic|Likely pathogenic|Likely pathogenic|Likely pathogenic|Likely pathogenic|Likely pathogenic|Likely pathogenic|Likely pathogenic|Likely pathogenic|Likely pathogenic|Likely pathogenic|Likely pathogenic|Likely pathogenic|Likely pathogenic|Likely pathogenic|Likely pathogenic|Likely pathogenic|Lik…	COSM1645335;COSM10660;COSM99729;COSM3356963	0.007	Deleterious	0.631	Possibly damaging	0.274	Benign	27.03	4.92	1.627e-05	.
P52	chr17	7674218	7674218	T	A	TP53	NM_000546	c.A745T (p.Arg249Trp)	missense			9588	0.000104297					rs587782082	Uncertain significance|Likely pathogenic|Likely pathogenic|Likely pathogenic|Likely pathogenic|Likely pathogenic|Likely pathogenic|Likely pathogenic|Likely pathogenic|Likely pathogenic|Likely pathogenic|Likely pathogenic|Likely pathogenic|Likely pathogenic|Likely pathogenic|Likely pathogenic|Likely pathogenic\x2cLikely pathogenic|Likely pathogenic|Likely pathogenic|Likely pathogenic|Likely pathog…	COSM1646860;COSM3717635;COSM43629;COSM318150;COSM318149	0.0	Deleterious	0.797	Possibly damaging	0.48	Possibly damaging	26.07	-0.023	.	.
P52	chr17	7674221	7674221	G	A	TP53	NM_000546	c.C742T (p.Arg248Trp)	missense					9572	0.000313414			rs121912651	Pathogenic|Pathogenic|other|Pathogenic|Likely pathogenic|Likely pathogenic|Likely pathogenic|Likely pathogenic|Likely pathogenic|Likely pathogenic|Likely pathogenic|Likely pathogenic|Likely pathogenic|Likely pathogenic|Likely pathogenic|Likely pathogenic|Likely pathogenic|Likely pathogenic|Likely pathogenic|Likely pathogenic|Likely pathogenic|Likely pathogenic|Likely pathogenic|Likely pathogenic|…	COSM120006;COSM120005;COSM1640831;COSM10656;COSM3388183;COSM120007	0.003	Deleterious	1.0	Probably damaging	1.0	Probably damaging	34	2.56	4.061e-06	.
P52	chr17	7674230	7674230	C	T	TP53	NM_000546	c.G733A (p.Gly245Ser)	missense			9640	0.000103734					rs28934575	Pathogenic|Pathogenic|Likely pathogenic|Likely pathogenic|Likely pathogenic|Likely pathogenic|Likely pathogenic|Likely pathogenic|Likely pathogenic|Likely pathogenic|Likely pathogenic|Likely pathogenic|Likely pathogenic|Likely pathogenic|Likely pathogenic|Likely pathogenic|Likely pathogenic|Likely pathogenic\x2cLikely pathogenic|Likely pathogenic|Likely pathogenic|Likely pathogenic|Likely pathoge…	COSM3356965;COSM1640833;COSM121037;COSM121035;COSM121036;COSM6932	0.004	Deleterious	1.0	Probably damaging	0.999	Probably damaging	35	4.62	0	3.238e-05
P52	chr17	7674230	7674230	C	A	TP53	NM_000546	c.G733T (p.Gly245Cys)	missense	7614	0.000131337							rs28934575	Pathogenic|Pathogenic|Likely pathogenic|Likely pathogenic|Likely pathogenic|Likely pathogenic|Likely pathogenic|Likely pathogenic|Likely pathogenic|Likely pathogenic|Likely pathogenic|Likely pathogenic|Likely pathogenic|Likely pathogenic|Likely pathogenic|Likely pathogenic|Likely pathogenic|Likely pathogenic\x2cLikely pathogenic|Likely pathogenic|Likely pathogenic|Likely pathogenic|Likely pathoge…	COSM3388190;COSM562653;COSM562651;COSM562652;COSM1646855;COSM11081	0.0	Deleterious	1.0	Probably damaging	1.0	Probably damaging	35	4.62	.	.
P52	chr17	7674238	7674238	C	A	TP53	NM_000546	c.G725T (p.Cys242Phe)	missense	7597	0.000131631							.	Likely pathogenic|Likely pathogenic|Likely pathogenic|Likely pathogenic|Likely pathogenic|Likely pathogenic|Likely pathogenic|Likely pathogenic|Likely pathogenic|Likely pathogenic|Likely pathogenic\x2cPathogenic|Pathogenic|Pathogenic|Likely pathogenic|Likely pathogenic|Likely pathogenic|Likely pathogenic|Likely pathogenic|Likely pathogenic|Likely pathogenic|Likely pathogenic|Likely pathogenic|Lik…	COSM1646852;COSM129836;COSM129835;COSM129834;COSM10810;COSM3378347	0.0	Deleterious	1.0	Probably damaging	1.0	Probably damaging	33	4.62	.	.
P52	chr17	7669655	7669655	C	A	TP53	NM_000546	c.G1136T (p.R379Leu)	missense			10700	9.34579e-05					rs863224682	Uncertain significance|Uncertain significance\x2cUncertain significance|Uncertain significance	.	0.028	Deleterious	0.101	Benign	0.081	Benign	23.07	3.26	.	.
P52	chr17	7676106	7676106	G	C	TP53	NM_000546	c.C263G (p.Ala88Gly)	missense			10545	9.48317e-05					.	.	.	0.024	Deleterious	0.536	Possibly damaging	0.149	Benign	11.74	1.08	.	.
P52	chr17	7673703	7673703	C	A	TP53	NM_000546	c.G917T (p.Arg306Leu)	missense			10516	9.50932e-05					.	.	.	0.001	Deleterious	0.989	Probably damaging	0.935	Probably damaging	32	3.28	.	.
P52	chr17	7673608	7673608	G	A	TP53	NM_000546	c.C920T (p.Ala307Val)	missense			10423	9.59417e-05					.	.	COSM35846;COSM2150561;COSM4271722;COSM2150562	0.049	Deleterious	0.148	Benign	0.114	Benign	19.07	3.19	.	.
P52	chr17	7673751	7673751	C	A	TP53	NM_000546	c.G869T (p.Arg290Leu)	missense			10261	9.74564e-05					.	.	COSM44639	0.011	Deleterious	0.002	Benign	0.013	Benign	20.03	-1.23	.	.
P52	chr17	7676119	7676119	C	A	TP53	NM_000546	c.G250T (p.Ala84Ser)	missense			10245	9.76086e-05					.	.	.	0.349	Tolerated	0.993	Probably damaging	0.978	Probably damaging	4.661	-2.91	.	.
P52	chr17	7676389	7676389	T	C	TP53	NM_000546	c.A89G (p.Asn30Ser)	missense			9934	0.000100664					.	.	.	0.278	Tolerated	0.212	Benign	0.079	Benign	0.026	0.309	.	.
P52	chr17	7676399	7676399	G	A	TP53	NM_000546	c.C79T (p.Pro27Ser)	missense			9831	0.000101719					.	Uncertain significance	COSM1167902;COSM1167900;COSM3522716;COSM3522717;COSM1167903;COSM1167901	0.064	Tolerated	0.861	Possibly damaging	0.462	Possibly damaging	20.03	3.85	8.174e-06	.
P52	chr17	7675101	7675101	C	A	TP53	NM_000546	c.G511T (p.Glu171Ter)	nonsense			9811	0.000101926					.	.	COSM10996;COSM2744871;COSM3421937;COSM357724;COSM357725;COSM357726;COSM357723	.	.	.	.	.	.	37	5.47	.	.
P52	chr17	7674957	7674957	G	T	TP53	NM_000546	c.C574A (p.Gln192Lys)	missense			9804	0.000101999					.	.	COSM44111	0.009	Deleterious	0.969	Probably damaging	0.725	Possibly damaging	24.04	3.36	.	.
P52	chr17	7675175	7675175	C	T	TP53	NM_000546	c.G437A (p.Trp146Ter)	nonsense			9674	0.00010337					.	.	COSM1158447;COSM1158445;COSM1158446;COSM1640860;COSM3378359;COSM1158448;COSM43609	.	.	.	.	.	.	33	1.18	0	.
P52	chr17	7674252	7674252	C	T	TP53	NM_000546	c.G711A (p.Met237Ile)	missense					9574	0.00010445			rs587782664	Likely pathogenic|Likely pathogenic|Likely pathogenic|Likely pathogenic|Likely pathogenic|Likely pathogenic|Likely pathogenic|Likely pathogenic|Likely pathogenic|Likely pathogenic|Likely pathogenic|Likely pathogenic|Likely pathogenic|Uncertain significance	COSM1640835;COSM99646;COSM10834;COSM3378348;COSM99648;COSM99647	0.008	Deleterious	1.0	Probably damaging	0.999	Probably damaging	31	3.12	4.061e-06	.
P52	chr17	7674262	7674262	T	C	TP53	NM_000546	c.A701G (p.Tyr234Cys)	missense			9664	0.000103477					rs587780073	Pathogenic|Likely pathogenic|Likely pathogenic|Likely pathogenic|Likely pathogenic|Likely pathogenic|Likely pathogenic|Likely pathogenic|Likely pathogenic|Likely pathogenic|Likely pathogenic|Likely pathogenic|Likely pathogenic|Likely pathogenic|Likely pathogenic|Likely pathogenic\x2cLikely pathogenic|Likely pathogenic|Likely pathogenic|Likely pathogenic|Likely pathogenic|Likely pathogenic|Likely …	COSM165072;COSM3388193;COSM10725;COSM1646849;COSM165073;COSM165074	0.0	Deleterious	0.999	Probably damaging	0.982	Probably damaging	25.03	3.49	0	.
P52	chr17	7675085	7675085	C	A	TP53	NM_000546	c.G527T (p.Cys176Phe)	missense			9725	0.000205656					.	Likely pathogenic|Likely pathogenic|Likely pathogenic|Likely pathogenic|Likely pathogenic|Likely pathogenic|Likely pathogenic|Likely pathogenic|Likely pathogenic|Likely pathogenic|Likely pathogenic|Likely pathogenic|Likely pathogenic|Likely pathogenic|Likely pathogenic\x2cLikely pathogenic|Likely pathogenic|Likely pathogenic|Likely pathogenic|Likely pathogenic|Likely pathogenic|Likely pathogenic|…	COSM117396;COSM3378352;COSM117398;COSM1640850;COSM117397;COSM117395;COSM10645	0.001	Deleterious	1.0	Probably damaging	0.999	Probably damaging	32	4.61	4.064e-06	.
P52	chr17	7675161	7675161	G	A	TP53	NM_000546	c.C451T (p.Pro151Ser)	missense					9272	0.000107852			rs28934874	Pathogenic|Pathogenic|Likely pathogenic|Likely pathogenic|Likely pathogenic|Likely pathogenic|Likely pathogenic|Likely pathogenic|Likely pathogenic|Likely pathogenic|Likely pathogenic|Likely pathogenic|Likely pathogenic|Likely pathogenic|Likely pathogenic|Likely pathogenic|Likely pathogenic|Likely pathogenic|Likely pathogenic|Likely pathogenic\x2cLikely pathogenic|Likely pathogenic|Likely pathoge…	COSM984961;COSM984963;COSM10905;COSM3378358;COSM984959;COSM984962;COSM1640859	0.003	Deleterious	0.99	Probably damaging	0.793	Possibly damaging	25.04	5.59	.	.
P52	chr17	7675217	7675217	T	C	TP53	NM_000546	c.A395G (p.Lys132Arg)	missense	7679	0.000130225							.	Likely pathogenic|Likely pathogenic|Likely pathogenic|Likely pathogenic|Likely pathogenic|Likely pathogenic|Likely pathogenic|Likely pathogenic|Likely pathogenic|Likely pathogenic|Likely pathogenic|Likely pathogenic|Likely pathogenic|Likely pathogenic|Likely pathogenic|Likely pathogenic\x2cLikely pathogenic|Likely pathogenic|Likely pathogenic|Likely pathogenic|Likely pathogenic|Likely pathogenic|…	COSM3388223;COSM1646844;COSM11582;COSM308311;COSM308312;COSM308310	0.001	Deleterious	1.0	Probably damaging	0.992	Probably damaging	26.01	4.41	0	.
P52	chr17	7674860	7674860	T	A	TP53	NM_000546	c.A671T (p.Glu224Val)	missense			9682	0.000309853					.	.	COSM5643017;COSM5643019;COSM5643016;COSM5643020;COSM5643021;COSM5643018	0.0	Deleterious	0.994	Probably damaging	0.929	Probably damaging	33	5.28	.	.
P52	chr17	7673767	7673767	C	T	TP53	NM_000546	c.G853A (p.Glu285Lys)	missense					10155	0.00118168			rs112431538	.	COSM137087;COSM3717625;COSM1649345;COSM10722	0.002	Deleterious	1.0	Probably damaging	0.994	Probably damaging	34	4.99	.	.
P52	chr17	7674225	7674225	C	G	TP53	NM_000546	c.G738C (p.Met246Ile)	missense	7594	0.000131683							.	.	COSM1196423;COSM1196422;COSM1679496;COSM3937605;COSM1196424;COSM10757	0.003	Deleterious	0.895	Possibly damaging	0.931	Probably damaging	29.03	4.62	.	.
P52	chr17	7674871	7674871	A	C	TP53	NM_000546	c.T660G (p.Tyr220Ter)	nonsense					9957	0.000200864			.	.	COSM44505;COSM5752522;COSM5752521;COSM5752525;COSM5752524;COSM5752523	.	.	.	.	.	.	35	-7.41	.	.
P52	chr17	7675082	7675082	G	C	TP53	NM_000546	c.C530G (p.Pro177Arg)	missense	7778	0.000128568							rs751477326	Uncertain significance	COSM117223;COSM4947779;COSM117222;COSM117221;COSM117224;COSM10651;COSM1640849	0.001	Deleterious	0.999	Probably damaging	0.99	Probably damaging	27.01	4.61	0	.
P52	chr17	7675083	7675083	G	A	TP53	NM_000546	c.C529T (p.Pro177Ser)	missense	7732	0.000129333							rs147002414	.	COSM1559486;COSM1559483;COSM5887468;COSM10650;COSM1559485;COSM1559484;COSM5887469	0.0	Deleterious	0.998	Probably damaging	0.964	Probably damaging	29.07	5.59	.	.
P52	chr17	7675160	7675160	G	A	TP53	NM_000546	c.C452T (p.Pro151Leu)	missense					9261	0.00010798			.	.	COSM44288	0.021	Deleterious	1.0	Probably damaging	1.0	Probably damaging	23.08	4.63	.	.
P52	chr17	7670615	7670615	T	C	TP53	NM_000546	c.A1094G (p.His365Arg)	missense							13242	7.55173e-05	.	.	.	0.085	Tolerated	0.444	Benign	0.356	Benign	18.82	4.36	.	.
P52	chr17	7673729	7673729	G	T	TP53	NM_000546	c.C891A (p.His297Gln)	missense					10540	9.48767e-05			.	.	.	0.496	Tolerated	0.0	Benign	0.0	Benign	0.001	-10.5	.	.
P52	chr17	7673784	7673784	C	T	TP53	NM_000546	c.G836A (p.Gly279Glu)	missense					10152	0.000295508			.	.	COSM3701289;COSM3701288;COSM99732;COSM43714	0.0	Deleterious	1.0	Probably damaging	0.999	Probably damaging	33	4.16	.	.
P52	chr17	7674274	7674274	G	T	TP53	NM_000546	c.C689A (p.Thr230Asn)	missense							12370	8.08407e-05	.	.	COSM43806	0.041	Deleterious	0.979	Probably damaging	0.986	Probably damaging	28	4.48	.	.
P52	chr17	7674861	7674861	C	A	TP53	NM_000546	c.G670T (p.Glu224Ter)	nonsense					9871	0.000101307			.	.	COSM2744700;COSM44922;COSM4271847;COSM2744698;COSM2744697;COSM2744699	.	.	.	.	.	.	38	3.13	.	.
P52	chr17	7674863	7674863	G	T	TP53	NM_000546	c.C668A (p.Pro223His)	missense	7736	0.000129266							rs138983188	Uncertain significance	COSM44456	0.0	Deleterious	1.0	Probably damaging	0.994	Probably damaging	25.05	2.21	.	.
P52	chr17	7674924	7674924	C	A	TP53	NM_000546	c.G607T (p.Val203Leu)	missense					10155	9.84737e-05			.	.	COSM4422054;COSM4422053;COSM4422052;COSM4422055;COSM4422057;COSM44365;COSM4422056	0.001	Deleterious	0.169	Benign	0.152	Benign	14.9	3.39	.	.
P52	chr17	7674928	7674928	C	A	TP53	NM_000546	c.G603T (p.Leu201Phe)	missense					10194	9.80969e-05			rs730882024	.	COSM45489	0.342	Tolerated	0.961	Probably damaging	0.861	Possibly damaging	8.969	-5.02	.	.
P52	chr17	7675109	7675109	T	A	TP53	NM_000546	c.A503T (p.His168Leu)	missense	7788	0.294813	9855	0.00233384	10039	9.96115e-05			.	.	COSM5029896;COSM1649383;COSM562632;COSM44801;COSM562629;COSM562631;COSM562630	0.0	Deleterious	0.655	Possibly damaging	0.367	Benign	17.6	0.619	.	.
P52	chr17	7676014	7676014	C	T	TP53	NM_000546	c.G355A (p.Ala119Thr)	missense					10531	0.000284873			.	.	.	0.02	Deleterious	0.999	Probably damaging	0.972	Probably damaging	34	4.75	.	.
P52	chr17	7676073	7676073	G	C	TP53	NM_000546	c.C296G (p.Ser99Cys)	missense							13417	7.45323e-05	.	.	.	0.001	Deleterious	1.0	Probably damaging	0.999	Probably damaging	22.07	3.75	.	.
P52	chr17	7676077	7676077	G	A	TP53	NM_000546	c.C292T (p.Pro98Ser)	missense					10351	0.000193218			.	.	COSM1386881;COSM1386882;COSM5882936;COSM12296;COSM5882935	0.0	Deleterious	1.0	Probably damaging	0.999	Probably damaging	28.01	4.62	.	.
P52	chr17	7676115	7676115	G	A	TP53	NM_000546	c.C254T (p.Pro85Leu)	missense					10689	9.35541e-05			.	.	COSM45837	0.002	Deleterious	1.0	Probably damaging	0.996	Probably damaging	10.72	3.81	.	.
P52	chr17	7676116	7676116	G	C	TP53	NM_000546	c.C253G (p.Pro85Ala)	missense					10517	9.50841e-05			.	.	.	0.058	Tolerated	0.999	Probably damaging	0.991	Probably damaging	0.008	0.542	.	.
P52	chr17	7676133	7676133	G	T	TP53	NM_000546	c.C236A (p.Ala79Asp)	missense	8459	0.000118217							.	.	.	0.161	Tolerated	0.421	Benign	0.261	Benign	0.834	0.671	.	.
P52	chr17	7676207	7676207	G	C	TP53	NM_000546	c.C162G (p.Phe54Leu)	missense	8033	0.000124486							.	.	.	0.671	Tolerated	0.0	Benign	0.0	Benign	0.001	-7.9	.	.
P52	chr17	7676549	7676549	G	T	TP53	NM_000546	c.C46A (p.Gln16Lys)	missense					9869	0.000101327			.	.	.	0.002	Deleterious	0.999	Probably damaging	0.984	Probably damaging	25.09	5.36	.	.
P52	chr17	7676584	7676584	G	A	TP53	NM_000546	c.C11T (p.Pro4Leu)	missense							13446	7.43716e-05	.	Uncertain significance\x2cUncertain significance	COSM5029261;COSM5029263;COSM5029262;COSM5029266;COSM5029265;COSM5029264	0.001	Deleterious	0.936	Possibly damaging	0.173	Benign	16.09	-1.81	.	.
