# Supplementary material for: High prevalence of somatic PIK3CA and TP53 pathogenic variants in the normal mammary gland tissue of sporadic breast cancer patients revealed by duplex sequencing
Source: NPJ Breast Cancer. 2022 Jun 29;8:76. doi: 10.1038/s41523-022-00443-9 (PMC9243094; doi:10.1038/s41523-022-00443-9)
Supplement: Supplementary file 10 — Supplementary Table 9 [file 41523_2022_443_MOESM10_ESM.xlsx]

## Sheet: Correlation of variant spectra
Supplementary Table 9. Correlation of PIK3CA and TP53 variant spectra revealed by duplex sequencing. Cosine similarities between primary tumor (PT), uninvolved mammary gland UM), blood (BL) and skin (SK) samples of four individuals (P10, P29, P51, P52) were calculated and compared to the variant spectra from COSMIC v94 and gnomAD v3.1.1 databases. The query spectra is compared to the expected ref…
TP53
query spectra	reference spectra	cosine similarity	expected cosine similarity of reference spectra	lower CI of reference spectra	upper CI of reference spectra
P52_SK	COSMIC	0.844297	0.939078	0.882609	0.977662
P52_BL	COSMIC	0.865939	0.866814	0.753171	0.95094
P52_PT	COSMIC	0.868647	0.89196	0.794748	0.956188
P52_UM	COSMIC	0.933857	0.9455	0.895938	0.982329
P52_PT	gnomAD	0.685035	0.93022	0.842931	0.979554
P52_SK	gnomAD	0.764364	0.961561	0.911262	0.988997
P52_BL	gnomAD	0.821224	0.90787	0.79059	0.970635
P52_UM	gnomAD	0.843789	0.964117	0.915202	0.989309
COSMIC	gnomAD	0.903715	0.998709	0.997038	0.999623
P52_UM	P52_BL	0.826058	0.971698	0.9262	0.994165
P52_SK	P52_BL	0.954259	0.969015	0.928233	0.992391
P52_UM	P52_PT	0.871569	0.962692	0.915826	0.990029
P52_BL	P52_PT	0.897452	0.906929	0.799265	0.976127
P52_SK	P52_PT	0.910408	0.960081	0.913028	0.988771
P52_UM	P52_SK	0.847908	0.973949	0.932658	0.994989
PIK3CA
query spectra	reference spectra	cosine similarity	expected cosine similarity of reference spectra	lower CI of reference spectra	upper CI of reference spectra
P51_SK	COSMIC	0.61999	0.97455	0.945529	0.991359
P51_PT	COSMIC	0.680302	0.955771	0.909799	0.985477
P51_UM	COSMIC	0.715206	0.958693	0.911209	0.987316
P51_BL	COSMIC	0.785982	0.937512	0.869215	0.978453
P51_SK	gnomAD	0.440255	0.977583	0.948564	0.993346
P51_PT	gnomAD	0.499572	0.960761	0.913395	0.987716
P51_UM	gnomAD	0.567616	0.963121	0.920948	0.989324
P51_BL	gnomAD	0.650567	0.942894	0.873574	0.981414
P51_SK	P51_BL	0.889005	0.977875	0.950415	0.992526
P51_UM	P51_BL	0.939098	0.965505	0.919756	0.989018
P51_BL	P51_PT	0.935344	0.964095	0.909995	0.99072
P51_SK	P51_PT	0.956614	0.986228	0.966688	0.996959
P51_UM	P51_PT	0.97843	0.978098	0.939955	0.994553
P51_UM	P51_SK	0.961979	0.982779	0.955712	0.996323
P28_PT	COSMIC	0.759161	0.947553	0.895089	0.982388
P28_SK	COSMIC	0.803629	0.95833	0.911544	0.985926
P28_UM	COSMIC	0.849463	0.922615	0.846676	0.972362
P28_BL	COSMIC	0.872969	0.912226	0.825307	0.967097
P28_PT	gnomAD	0.555675	0.952951	0.900545	0.984215
P28_SK	gnomAD	0.613253	0.962645	0.914842	0.987984
P28_BL	gnomAD	0.759911	0.921676	0.828976	0.973669
P28_UM	gnomAD	0.793025	0.9309	0.851225	0.978238
P28_UM	P28_BL	0.757994	0.95464	0.88814	0.987984
P28_SK	P28_BL	0.839722	0.978042	0.944672	0.994762
P28_BL	P28_PT	0.778622	0.947912	0.869738	0.98546
P28_UM	P28_PT	0.869244	0.954917	0.895646	0.98925
P28_SK	P28_PT	0.966893	0.976307	0.937546	0.994178
P28_UM	P28_SK	0.862072	0.952686	0.883255	0.988154
P10_SK	COSMIC	0.603963	0.966694	0.93035	0.989956
P10_UM	COSMIC	0.756124	0.949541	0.89578	0.982895
P10_BL	COSMIC	0.819462	0.912674	0.823803	0.968884
P10_PT	COSMIC	0.935385	0.914757	0.82004	0.971561
P10_SK	gnomAD	0.440151	0.969944	0.933449	0.990906
P10_UM	gnomAD	0.598193	0.954211	0.903975	0.985454
P10_BL	gnomAD	0.717176	0.92362	0.829336	0.974685
P10_PT	gnomAD	0.838094	0.923863	0.833381	0.975018
P10_SK	P10_BL	0.848299	0.977813	0.945988	0.994274
P10_UM	P10_BL	0.869026	0.96539	0.919211	0.991035
P10_SK	P10_PT	0.660465	0.97402	0.938202	0.992119
P10_UM	P10_PT	0.773158	0.960011	0.907286	0.987457
P10_BL	P10_PT	0.918021	0.93572	0.863067	0.979692
P10_UM	P10_SK	0.957461	0.984143	0.955828	0.996194
sum_SK	COSMIC	0.693649	0.989018	0.975582	0.996496
sum_UM	COSMIC	0.800955	0.981335	0.962027	0.994131
sum_PT	COSMIC	0.802806	0.980444	0.956913	0.993955
sum_BL	COSMIC	0.895179	0.972348	0.939469	0.991287
sum_SK	gnomAD	0.506818	0.990087	0.978369	0.997079
sum_PT	gnomAD	0.618998	0.982549	0.96017	0.995077
sum_UM	gnomAD	0.661929	0.983199	0.962015	0.994492
sum_BL	gnomAD	0.766812	0.975059	0.94456	0.992539
sum_SK	sum_BL	0.868558	0.990621	0.979105	0.997242
sum_UM	sum_BL	0.906479	0.984118	0.965059	0.995333
sum_BL	sum_PT	0.943229	0.980832	0.954995	0.994556
sum_SK	sum_PT	0.966301	0.992414	0.981443	0.99779
sum_UM	sum_PT	0.976249	0.987115	0.967077	0.996631
sum_UM	sum_SK	0.972718	0.991094	0.976327	0.998066
COSMIC	gnomAD	0.927178	0.995669	0.989743	0.998753
