# Supplementary material for: High prevalence of somatic PIK3CA and TP53 pathogenic variants in the normal mammary gland tissue of sporadic breast cancer patients revealed by duplex sequencing
Source: NPJ Breast Cancer. 2022 Jun 29;8:76. doi: 10.1038/s41523-022-00443-9 (PMC9243094; doi:10.1038/s41523-022-00443-9)
Supplement: Supplementary file 11 — Supplementary Table 10 [file 41523_2022_443_MOESM11_ESM.xlsx]

## Sheet: PCR conditions
Table 10. Detailed conditions for each library preparation, including single primer extension and PCR protocol. For the last PCR reaction, instead of using NEB_mws20 primer, NEBNext Index primer for Illumina was used.
Library	patient ID	tissue	Gene	Input DNA (ng)	Extensions	PCR1 cycles	PCR2 cycles	PCR3 cycles
180831IT_PT_TP53	P52	PT	TP53	423	6	2	10	10
180831IT_UM_TP53	P52	UM	TP53	372	6	2	10	10
180831IT_SK_TP53	P52	SK	TP53	370	6	2	10	10
180831IT_BL_TP53	P52	BL	TP53	367	6	2	10	10
180830NM_PT_PIK3CA	P51	PT	PIK3CA	376	6	2	10	10
180830NM_UM_PIK3CA	P51	UM	PIK3CA	378	6	2	10	10
180830NM_SK_PIK3CA	P51	SK	PIK3CA	365	6	2	10	10
180830NM_BL_PIK3CA	P51	BL	PIK3CA	357	6	2	10	10
171129BK_PT_PIK3CA	P28	PT	PIK3CA	100	12	2	10	10
171129BK_UM_PIK3CA	P28	UM	PIK3CA	100	12	2	10	10
171129BK_SK_PIK3CA	P28	SK	PIK3CA	100	12	2	10	10
171129BK_BL_PIK3CA	P28	BL	PIK3CA	100	12	2	10	10
170511HK_PT_PIK3CA	P10	PT	PIK3CA	100	12	2	10	10
170511HK_UM_PIK3CA	P10	UM	PIK3CA	100	12	2	10	10
170511HK_SK_PIK3CA_	P10	SK	PIK3CA	100	12	2	10	10
170511HK_BL_PIK3CA	P10	BL	PIK3CA	100	12	2	10	10
PCR reaction conditions
	PCR 1	PCR 2	PCR 3
NEBNext Universal1	2 µM	0.4 µM	0.4 µM
NEB_mws20	2 µM	0.4 µM	-
NEBNext Index	-	-	0.4 µM
MgCl2 *	3.5 mM	3.5 mM	3.5 mM
2x kapa HiFi Reaction Mix	1x	1x	1x
dH2O	ad 100 µl	ad 100 µl	ad 100 µl
1 Added after single primer extensions reaction
* 3.5 mM MgCl2 total
Single Primer Extensions Program
	℃	Time	Cycles
Initial Denaturation	95	4 min
Denaturation	98	20 sec	Specified above
Annealing	65	20 sec
Extension	72	45 sec
Final Extension	72	5 min
PCR Program
	℃	Time	Cycles
Initial Denaturation	95	4 min
Denaturation	98	20 sec
Annealing	65	20 sec	Specified above
Extension	72	30 sec
Final Extension	72	3 min

## Sheet: Capture regions
Table 10. Capture probes used to detect PIK3CA and TP53 variants. Probe coordinates are provided for the hg19 human genome assembly.
Chromosome	Start	Stop	Target gene	5'- Sequence -3'
chr17	7574040	7574160	TP53	AACAGAGGAGGGGGAGAAGTAAGTATATACACAGTACCTGAGTTAAAAGATGGTTCAAGTTACAATTGTTTGACTTTATGACGGTACAAAAGCAACATGCATTTAGTAGAAACTGCACTT
chr17	7579639	7579759	TP53	AGCCCCCCAGCCCTCCAGGTCCCCAGCCCTCCAGGTCCCCAGCCCAACCCTTGTCCTTACCAGAACGTTGTTTTCAGGAAGTCTGAAAGACAAGAGCAGAAAGTCAGTCCCATGGAATTT
chr17	7569567	7569687	TP53	TAAAAAAATAGAACATATTGATTTAAGGTTGTGAATTACAAGTTTAGACTGAAGCCATGAGGAAATTGGGAGATTTGATTTCAGATCTCATTAGGATAAGGCCTGGGCTCTTTGAGTGGG
chr17	7571639	7571759	TP53	TTGCAGACTCAGGTGGCTGCTTCCCAGCACCTCCTCACTCACCCCTGCACCTGCTGACCCCAGTAGCCTGCACTGGCGTTCACCCCTCAGACACACAGGTGGCAGCAAAGTTTTATTGTA
chr17	7571699	7571819	TP53	CAGTAGCCTGCACTGGCGTTCACCCCTCAGACACACAGGTGGCAGCAAAGTTTTATTGTAAAATAAGAGATCGATATAAAAATGGGATATAAAAAGGGAGAAGGAGGGGAAGGGTGGGGT
chr17	7571759	7571879	TP53	AAATAAGAGATCGATATAAAAATGGGATATAAAAAGGGAGAAGGAGGGGAAGGGTGGGGTGAAAATGCAGATGTGCTTGCAGAATGTAAAAGATGTTGACCCTTCCAGCTGGACGTGGTG
chr17	7572179	7572299	TP53	GAAATTGACCCTGAGCATAAAACAAGTCTTGGTGGATCCAGATCATCATATACAAGAGATGAAATCCTCCAGGGTGTGGGATGGGGTGAGATTTCCTTTTAGGTACTAAGGTTCACCAAG
chr17	7572239	7572359	TP53	GAAATCCTCCAGGGTGTGGGATGGGGTGAGATTTCCTTTTAGGTACTAAGGTTCACCAAGAGGTTGTCAGACAGGGTTTGGCTGGGCCAGCAGAGACTTGACAACTCCCTCTACCTAACC
chr17	7572299	7572419	TP53	AGGTTGTCAGACAGGGTTTGGCTGGGCCAGCAGAGACTTGACAACTCCCTCTACCTAACCAGCTGCCCAACTGTAGAAACTACCAACCCACCGACCAACAGGGAGAGGGAACAAGCACCC
chr17	7572359	7572479	TP53	AGCTGCCCAACTGTAGAAACTACCAACCCACCGACCAACAGGGAGAGGGAACAAGCACCCTCAAGGGGGTCAAGTTCTAGACCCCATGTAATAAAAGGTGGTTTCAAGGCCAGATGTACA
chr17	7572419	7572539	TP53	TCAAGGGGGTCAAGTTCTAGACCCCATGTAATAAAAGGTGGTTTCAAGGCCAGATGTACATTATTTCATTAACCCTCACAATGCACTCTGTGAGGTAGGTGCAAATGCCAGCATTTCACA
chr17	7572479	7572599	TP53	TTATTTCATTAACCCTCACAATGCACTCTGTGAGGTAGGTGCAAATGCCAGCATTTCACAGATATGGGCCTTGAAGTTAGAGAAAATTCAACAGTGAGGGACAGCTTCCCTGGTTAGTAC
chr17	7572539	7572659	TP53	GATATGGGCCTTGAAGTTAGAGAAAATTCAACAGTGAGGGACAGCTTCCCTGGTTAGTACGGTGAAGTGGGCCCCTACCTAGAATGTGGCTGATTGTAAACTAACCCTTAACTGCAAGAA
chr17	7572599	7572719	TP53	GGTGAAGTGGGCCCCTACCTAGAATGTGGCTGATTGTAAACTAACCCTTAACTGCAAGAACATTTCTTACATCTCCCAAACATCCCTCACAGTAAAAACCTTAAAATCTAAGCTGGTATG
chr17	7572659	7572779	TP53	CATTTCTTACATCTCCCAAACATCCCTCACAGTAAAAACCTTAAAATCTAAGCTGGTATGTCCTACTCCCCATCCTCCTCCCCACAACAAAACACCAGTGCAGGCCAACTTGTTCAGTGG
chr17	7572719	7572839	TP53	TCCTACTCCCCATCCTCCTCCCCACAACAAAACACCAGTGCAGGCCAACTTGTTCAGTGGAGCCCCGGGACAAAGCAAATGGAAGTCCTGGGTGCTTCTGACGCACACCTATTGCAAGCA
chr17	7572779	7572899	TP53	AGCCCCGGGACAAAGCAAATGGAAGTCCTGGGTGCTTCTGACGCACACCTATTGCAAGCAAGGGTTCAAAGACCCAAAACCCAAAATGGCAGGGGAGGGAGAGATGGGGGTGGGAGGCTG
chr17	7572839	7572959	TP53	AGGGTTCAAAGACCCAAAACCCAAAATGGCAGGGGAGGGAGAGATGGGGGTGGGAGGCTGTCAGTGGGGAACAAGAAGTGGAGAATGTCAGTCTGAGTCAGGCCCTTCTGTCTTGAACAT
chr17	7572899	7573019	TP53	TCAGTGGGGAACAAGAAGTGGAGAATGTCAGTCTGAGTCAGGCCCTTCTGTCTTGAACATGAGTTTTTTATGGCGGGAGGTAGACTGACCCTTTTTGGACTTCAGGTGGCTGTAGGAGAC
chr17	7572959	7573079	TP53	GAGTTTTTTATGGCGGGAGGTAGACTGACCCTTTTTGGACTTCAGGTGGCTGTAGGAGACAGAAGCAGGGAGGAGAGATGACATCACATGAGTGAGAGGGTCTGTGCCCCTTTTCCCTGA
chr17	7573019	7573139	TP53	AGAAGCAGGGAGGAGAGATGACATCACATGAGTGAGAGGGTCTGTGCCCCTTTTCCCTGACCAATGCTTTGAAGGGCCTAAGGCTGGGACAACGGGAATTCAAATCAAGATGGTGGCCAC
chr17	7573800	7573920	TP53	GGCTGGGACCCAATGAGATGGGGTCAGCTGCCTTTGACCATGAAGGCAGGATGAGAATGGAATCCTATGGCTTTCCAACCTAGGAAGGCAGGGGAGTAGGGCCAGGAAGGGGCTGAGGTC
chr17	7573860	7573980	TP53	AATCCTATGGCTTTCCAACCTAGGAAGGCAGGGGAGTAGGGCCAGGAAGGGGCTGAGGTCACTCACCTGGAGTGAGCCCTGCTCCCCCCTGGCTCCTTCCCAGCCTGGGCATCCTTGAGT
chr17	7573920	7574040	TP53	ACTCACCTGGAGTGAGCCCTGCTCCCCCCTGGCTCCTTCCCAGCCTGGGCATCCTTGAGTTCCAAGGCCTCATTCAGCTCTCGGAACATCTCGAAGCGCTCACGCCCACGGATCTGCAGC
chr17	7573980	7574100	TP53	TCCAAGGCCTCATTCAGCTCTCGGAACATCTCGAAGCGCTCACGCCCACGGATCTGCAGCAACAGAGGAGGGGGAGAAGTAAGTATATACACAGTACCTGAGTTAAAAGATGGTTCAAGT
chr17	7576530	7576650	TP53	TTCAACTTACGACGAGTTTATCAGGAAGTAACACCATCGTAAGTCAAGTAGCATCTGTATCAGGCAAAGTCATAGAACCATTTTCATGCTCTCTTTAACAATTTTCTTTTTGAAAGCTGG
chr17	7576590	7576710	TP53	CAGGCAAAGTCATAGAACCATTTTCATGCTCTCTTTAACAATTTTCTTTTTGAAAGCTGGTCTGGTCCTTTAAAATATATATTATGGTATAAGTTGGTGTTCTGAAGTTAGTTAGCTACA
chr17	7576650	7576770	TP53	TCTGGTCCTTTAAAATATATATTATGGTATAAGTTGGTGTTCTGAAGTTAGTTAGCTACAACCAGGAGCCATTGTCTTTGAGGCATCACTGCCCCCTGATGGCAAATGCCCCAATTGCAG
chr17	7576734	7576854	TP53	ATCACTGCCCCCTGATGGCAAATGCCCCAATTGCAGGTAAAACAGTCAAGAAGAAAACGGCATTTTGAGTGTTAGACTGGAAACTTTCCACTTGATAAGAGGTCCCAAGACTTAGTACCT
chr17	7576794	7576914	TP53	CATTTTGAGTGTTAGACTGGAAACTTTCCACTTGATAAGAGGTCCCAAGACTTAGTACCTGAAGGGTGAAATATTCTCCATCCAGTGGTTTCTTCTTTGGCTGGGGAGAGGAGCTGGTGT
chr17	7576854	7576974	TP53	GAAGGGTGAAATATTCTCCATCCAGTGGTTTCTTCTTTGGCTGGGGAGAGGAGCTGGTGTTGTTGGGCAGTGCTAGGAAAGAGGCAAGGAAAGGTGATAAAAGTGAATCTGAGGCATAAC
chr17	7576914	7577034	TP53	TGTTGGGCAGTGCTAGGAAAGAGGCAAGGAAAGGTGATAAAAGTGAATCTGAGGCATAACTGCACCCTTGGTCTCCTCCACCGCTTCTTGTCCTGCTTGCTTACCTCGCTTAGTGCTCCC
chr17	7576974	7577094	TP53	TGCACCCTTGGTCTCCTCCACCGCTTCTTGTCCTGCTTGCTTACCTCGCTTAGTGCTCCCTGGGGGCAGCTCGTGGTGAGGCTCCCCTTTCTTGCGGAGATTCTCTTCCTCTGTGCGCCG
chr17	7577034	7577154	TP53	TGGGGGCAGCTCGTGGTGAGGCTCCCCTTTCTTGCGGAGATTCTCTTCCTCTGTGCGCCGGTCTCTCCCAGGACAGGCACAAACACGCACCTCAAAGCTGTTCCGTCCCAGTAGATTACC
chr17	7577094	7577214	TP53	GTCTCTCCCAGGACAGGCACAAACACGCACCTCAAAGCTGTTCCGTCCCAGTAGATTACCACTACTCAGGATAGGAAAAGAGAAGCAAGAGGCAGTAAGGAAATCAGGTCCTACCTGTCC
chr17	7577154	7577274	TP53	ACTACTCAGGATAGGAAAAGAGAAGCAAGAGGCAGTAAGGAAATCAGGTCCTACCTGTCCCATTTAAAAAACCAGGCTCCATCTACTCCCAACCACCCTTGTCCTTTCTGGAGCCTAAGC
chr17	7577373	7577493	TP53	GATGTGATGAGAGGTGGATGGGTAGTAGTATGGAAGAAATCGGTAAGAGGTGGGCCCAGGGGTCAGAGGCAAGCAGAGGCTGGGGCACAGCAGGCCAGTGTGCAGGGTGGCAAGTGGCTC
chr17	7577433	7577553	TP53	GGTCAGAGGCAAGCAGAGGCTGGGGCACAGCAGGCCAGTGTGCAGGGTGGCAAGTGGCTCCTGACCTGGAGTCTTCCAGTGTGATGATGGTGAGGATGGGCCTCCGGTTCATGCCGCCCA
chr17	7577493	7577613	TP53	CTGACCTGGAGTCTTCCAGTGTGATGATGGTGAGGATGGGCCTCCGGTTCATGCCGCCCATGCAGGAACTGTTACACATGTAGTTGTAGTGGATGGTGGTACAGTCAGAGCCAACCTAGG
chr17	7577553	7577673	TP53	TGCAGGAACTGTTACACATGTAGTTGTAGTGGATGGTGGTACAGTCAGAGCCAACCTAGGAGATAACACAGGCCCAAGATGAGGCCAGTGCGCCTTGGGGAGACCTGTGGCAAGCAGGGG
chr17	7578048	7578168	TP53	TGCACATCTCATGGGGTTATAGGGAGGTCAAATAAGCAGCAGGAGAAAGCCCCCCTACTGCTCACCTGGAGGGCCACTGACAACCACCCTTAACCCCTCCTCCCAGAGACCCCAGTTGCA
chr17	7578108	7578228	TP53	CTCACCTGGAGGGCCACTGACAACCACCCTTAACCCCTCCTCCCAGAGACCCCAGTTGCAAACCAGACCTCAGGCGGCTCATAGGGCACCACCACACTATGTCGAAAAGTGTTTCTGTCA
chr17	7578168	7578288	TP53	AACCAGACCTCAGGCGGCTCATAGGGCACCACCACACTATGTCGAAAAGTGTTTCTGTCATCCAAATACTCCACACGCAAATTTCCTTCCACTCGGATAAGATGCTGAGGAGGGGCCAGA
chr17	7578228	7578348	TP53	TCCAAATACTCCACACGCAAATTTCCTTCCACTCGGATAAGATGCTGAGGAGGGGCCAGACCTAAGAGCAATCAGTGAGGAATCAGAGGCCTGGGGACCCTGGGCAACCAGCCCTGTCGT
chr17	7578288	7578408	TP53	CCTAAGAGCAATCAGTGAGGAATCAGAGGCCTGGGGACCCTGGGCAACCAGCCCTGTCGTCTCTCCAGCCCCAGCTGCTCACCATCGCTATCTGAGCAGCGCTCATGGTGGGGGCAGCGC
chr17	7578348	7578468	TP53	CTCTCCAGCCCCAGCTGCTCACCATCGCTATCTGAGCAGCGCTCATGGTGGGGGCAGCGCCTCACAACCTCCGTCATGTGCTGTGACTGCTTGTAGATGGCCATGGCGCGGACGCGGGTG
chr17	7578408	7578528	TP53	CTCACAACCTCCGTCATGTGCTGTGACTGCTTGTAGATGGCCATGGCGCGGACGCGGGTGCCGGGCGGGGGTGTGGAATCAACCCACAGCTGCACAGGGCAGGTCTTGGCCAGTTGGCAA
chr17	7578468	7578588	TP53	CCGGGCGGGGGTGTGGAATCAACCCACAGCTGCACAGGGCAGGTCTTGGCCAGTTGGCAAAACATCTTGTTGAGGGCAGGGGAGTACTGTAGGAAGAGGAAGGAGACAGAGTTGAAAGTC
chr17	7578528	7578648	TP53	AACATCTTGTTGAGGGCAGGGGAGTACTGTAGGAAGAGGAAGGAGACAGAGTTGAAAGTCAGGGCACAAGTGAACAGATAAAGCAACTGGAAGACGGCAGCAAAGAAACAAACATGCGTA
chr17	7578588	7578708	TP53	AGGGCACAAGTGAACAGATAAAGCAACTGGAAGACGGCAGCAAAGAAACAAACATGCGTAAGCACCTCCTGCAACCCACTAGCGAGCTAGAGAGAGTTGGCGTCTACACCTCAGGAGCTT
chr17	7579181	7579301	TP53	AAACTATAAAAAAACACTGACAGGAAGCCAAAGGGTGAAGAGGAATCCCAAAGTTCCAAACAAAAGAAATGCAGGGGGATACGGCCAGGCATTGAAGTCTCATGGAAGCCAGCCCCTCAG
chr17	7579241	7579361	TP53	CAAAAGAAATGCAGGGGGATACGGCCAGGCATTGAAGTCTCATGGAAGCCAGCCCCTCAGGGCAACTGACCGTGCAAGTCACAGACTTGGCTGTCCCAGAATGCAAGAAGCCCAGACGGA
chr17	7579301	7579421	TP53	GGCAACTGACCGTGCAAGTCACAGACTTGGCTGTCCCAGAATGCAAGAAGCCCAGACGGAAACCGTAGCTGCCCTGGTAGGTTTTCTGGGAAGGGACAGAAGATGACAGGGGCCAGGAGG
chr17	7579361	7579481	TP53	AACCGTAGCTGCCCTGGTAGGTTTTCTGGGAAGGGACAGAAGATGACAGGGGCCAGGAGGGGGCTGGTGCAGGGGCCGCCGGTGTAGGAGCTGCTGGTGCAGGGGCCACGGGGGGAGCAG
chr17	7579421	7579541	TP53	GGGCTGGTGCAGGGGCCGCCGGTGTAGGAGCTGCTGGTGCAGGGGCCACGGGGGGAGCAGCCTCTGGCATTCTGGGAGCTTCATCTGGACCTGGGTCTTCAGTGAACCATTGTTCAATAT
chr17	7579481	7579601	TP53	CCTCTGGCATTCTGGGAGCTTCATCTGGACCTGGGTCTTCAGTGAACCATTGTTCAATATCGTCCGGGGACAGCATCAAATCATCCATTGCTTGGGACGGCAAGGGGGACTGTAGATGGG
chr17	7579541	7579661	TP53	CGTCCGGGGACAGCATCAAATCATCCATTGCTTGGGACGGCAAGGGGGACTGTAGATGGGTGAAAAGAGCAGTCAGAGGACCAGGTCCTCAGCCCCCCAGCCCCCCAGCCCTCCAGGTCC
chr17	7579579	7579699	TP53	GGCAAGGGGGACTGTAGATGGGTGAAAAGAGCAGTCAGAGGACCAGGTCCTCAGCCCCCCAGCCCCCCAGCCCTCCAGGTCCCCAGCCCTCCAGGTCCCCAGCCCAACCCTTGTCCTTAC
chr17	7579601	7579721	TP53	TGAAAAGAGCAGTCAGAGGACCAGGTCCTCAGCCCCCCAGCCCCCCAGCCCTCCAGGTCCCCAGCCCTCCAGGTCCCCAGCCCAACCCTTGTCCTTACCAGAACGTTGTTTTCAGGAAGT
chr17	7579699	7579819	TP53	CAGAACGTTGTTTTCAGGAAGTCTGAAAGACAAGAGCAGAAAGTCAGTCCCATGGAATTTTCGCTTCCCACAGGTCTCTGCTAGGGGGCTGGGGTTGGGGTGGGGGTGGTGGGCCTGCCC
chr17	7579759	7579879	TP53	TCGCTTCCCACAGGTCTCTGCTAGGGGGCTGGGGTTGGGGTGGGGGTGGTGGGCCTGCCCTTCCAATGGATCCACTCACAGTTTCCATAGGTCTGAAAATGTTTCCTGACTCAGAGGGGG
chr17	7579819	7579939	TP53	TTCCAATGGATCCACTCACAGTTTCCATAGGTCTGAAAATGTTTCCTGACTCAGAGGGGGCTCGACGCTAGGATCTGACTGCGGCTCCTCCATGGCAGTGACCCGGAAGGCAGTCTGGCT
chr17	7579879	7579999	TP53	CTCGACGCTAGGATCTGACTGCGGCTCCTCCATGGCAGTGACCCGGAAGGCAGTCTGGCTGCTGCAAGAGGAAAAGTGGGGATCCAGCATGAGACACTTCCAACCCTGGGTCACCTGGGC
chr17	7579939	7580059	TP53	GCTGCAAGAGGAAAAGTGGGGATCCAGCATGAGACACTTCCAACCCTGGGTCACCTGGGCCTGCAGAGAAGGAACCCCCTCCCCCAACACCATGCCAGTGTCTGAGACAGCTCGGCTTCC
chr17	7580577	7580697	TP53	AGTCATTCTCAGCCTGCAATCTCTGTATGGGGAAGGACACCCCCTTGGCCCCCACCCTTCCCCACCTGATACACGGCTCCATTTCTTTGATTCCTTTCACTGCAAAGCTTCTGGAAGAAC
chr17	7580637	7580757	TP53	CCCACCTGATACACGGCTCCATTTCTTTGATTCCTTTCACTGCAAAGCTTCTGGAAGAACAACTGTCTCACCGCTCACCTGCCCATTCTCTTCGGACACTCCTCAGCCCTGCATTACAAA
chr17	7580697	7580817	TP53	AACTGTCTCACCGCTCACCTGCCCATTCTCTTCGGACACTCCTCAGCCCTGCATTACAAACCCCTCACGAATGGCCCGTCTCGGCTTCTTTAATCTCATCTCTTAACAACCACTCCCTCT
chr17	7590631	7590751	TP53	AAATACACGGAGCCGAGAGCCCGTGACTCAGAGAGGACTCATCAAGTTCAGTCAGGAGCTTACCCAATCCAGGGAAGCGTGTCACCGTCGTGGAAAGCACGCTCCCAGCCCGAACGCAAA
chr17	7590691	7590811	TP53	TACCCAATCCAGGGAAGCGTGTCACCGTCGTGGAAAGCACGCTCCCAGCCCGAACGCAAAGTGTCCCCGGAGCCCAGCAGCTACCTGCTCCCTGGACGGTGGCTCTAGACTTTTGAGAAG
chr17	7590751	7590871	TP53	GTGTCCCCGGAGCCCAGCAGCTACCTGCTCCCTGGACGGTGGCTCTAGACTTTTGAGAAGCTCAAAACTTTTAGCGCCAGTCTTGAGCACATGGGAGGGGAAAACCCCAATCCCATCAAC
chr17	7590811	7590931	TP53	CTCAAAACTTTTAGCGCCAGTCTTGAGCACATGGGAGGGGAAAACCCCAATCCCATCAACCCCTGCGAGGCTCCTGGCACAAAGCTGGACAGTCGCCATGACAAGTAAGGGCAAGTAATC
chr3	178922393	178922513	PIK3CA	TTTATATTTCCAAAGGTTATATTAGTGTTTAGCAGTATGATCCATAAAAGTAGTATATTTTTTTAGACCAGCCTGGGCAACAAAGCAAGACCCCATTTCTACAAAAAGTTTTTCTTAAAA
chr3	178935879	178935999	PIK3CA	TTAATTAGCAATGTAAAATTTATTGAAAATGTATTTGCTTTTTCTGTAAATCATCTGTGAATCCAGAGGGGAAAAATATGACAAAGAAAGCTATATAAGATATTATTTTATTTTACAGAG
chr3	178935939	178936059	PIK3CA	ATCCAGAGGGGAAAAATATGACAAAGAAAGCTATATAAGATATTATTTTATTTTACAGAGTAACAGACTAGCTAGAGACAATGAATTAAGGGAAAATGACAAAGAACAGCTCAAAGCAAT
chr3	178935999	178936119	PIK3CA	TAACAGACTAGCTAGAGACAATGAATTAAGGGAAAATGACAAAGAACAGCTCAAAGCAATTTCTACACGAGATCCTCTCTCTGAAATCACTGAGCAGGAGAAAGATTTTCTATGGAGTCA
chr3	178936059	178936179	PIK3CA	TTCTACACGAGATCCTCTCTCTGAAATCACTGAGCAGGAGAAAGATTTTCTATGGAGTCACAGGTAAGTGCTAAAATGGAGATTCTCTGTTTCTTTTTCTTTATTACAGAAAAAATAACT
chr3	178936119	178936239	PIK3CA	CAGGTAAGTGCTAAAATGGAGATTCTCTGTTTCTTTTTCTTTATTACAGAAAAAATAACTGAATTTGGCTGATCTCAGCATGTTTTTACCATACCTATTGGAATAAATAAAGCAGAATTT
chr3	178936964	178937084	PIK3CA	TTTTGTTTCTCCCACACAGACACTATTGTGTAACTATCCCCGAAATTCTACCCAAATTGCTTCTGTCTGTTAAATGGAATTCTAGAGATGAAGTAGCCCAGGTAAATGTATGTTTGAGAT
chr3	178937024	178937144	PIK3CA	TTCTGTCTGTTAAATGGAATTCTAGAGATGAAGTAGCCCAGGTAAATGTATGTTTGAGATTACTAGATAACTGTTGTACAAATTGGTATGTCACTTAAATTGTTTTCTCTCAGAAAGTCC
chr3	178937084	178937204	PIK3CA	TACTAGATAACTGTTGTACAAATTGGTATGTCACTTAAATTGTTTTCTCTCAGAAAGTCCACATAAATAAATGAAATAGACTAATAGTAATATAGTGTAGAAAAAAACACCCTTAACATT
chr3	178937230	178937350	PIK3CA	CTGTAAATTCTAAGGAGATTATTTATCTAAACTAATTTTAAAATCAGAAGTTAAGGCAGTGTTTTAGATGGCTCATTCACAACTATCTTTCCCCTTTAAATATGATTTATTGTCTTTCTC
chr3	178937290	178937410	PIK3CA	GTTTTAGATGGCTCATTCACAACTATCTTTCCCCTTTAAATATGATTTATTGTCTTTCTCATACACAGATGTATTGCTTGGTAAAAGATTGGCCTCCAATCAAACCTGAACAGGCTATGG
chr3	178937350	178937470	PIK3CA	ATACACAGATGTATTGCTTGGTAAAAGATTGGCCTCCAATCAAACCTGAACAGGCTATGGAACTTCTGGACTGTAATTACCCAGATCCTATGGTTCGAGGTTTTGCTGTTCGGTGCTTGG
chr3	178937410	178937530	PIK3CA	AACTTCTGGACTGTAATTACCCAGATCCTATGGTTCGAGGTTTTGCTGTTCGGTGCTTGGAAAAATATTTAACAGATGACAAACTTTCTCAGTATTTAATTCAGCTAGTACAGGTAAAAT
chr3	178937470	178937590	PIK3CA	AAAAATATTTAACAGATGACAAACTTTCTCAGTATTTAATTCAGCTAGTACAGGTAAAATAATGTAAAATAGTAAATAATGTTTAATTACAATAATAATTTATTCTAGATCCATACAACT
chr3	178937530	178937650	PIK3CA	AATGTAAAATAGTAAATAATGTTTAATTACAATAATAATTTATTCTAGATCCATACAACTTCCTTTTAAAAAACCTACTGCACTAACTAGTTTTATGCTTAAAAAAAAAAATTATTACCA
chr3	178937608	178937728	PIK3CA	TGCACTAACTAGTTTTATGCTTAAAAAAAAAAATTATTACCAGTAATATCCACTTTCTTTCTGAAAAAATTTTCTTTAGATCGGCCATGCAGAAACTGACCCTGATTTGTTTTTTTGGAA
chr3	178937668	178937788	PIK3CA	CTGAAAAAATTTTCTTTAGATCGGCCATGCAGAAACTGACCCTGATTTGTTTTTTTGGAATCACCTAGGTCCTAAAATATGAACAATATTTGGATAACTTGCTTGTGAGATTTTTACTGA
chr3	178937728	178937848	PIK3CA	TCACCTAGGTCCTAAAATATGAACAATATTTGGATAACTTGCTTGTGAGATTTTTACTGAAGAAAGCATTGACTAATCAAAGGATTGGGCACTTTTTCTTTTGGCATTTAAAGTAAGTCT
chr3	178937788	178937908	PIK3CA	AGAAAGCATTGACTAATCAAAGGATTGGGCACTTTTTCTTTTGGCATTTAAAGTAAGTCTAATTATTTTCCCATTAAATTCTTAAGGTACATATTACTTGCTTTCTTAATAGATTTATAA
chr3	178937848	178937968	PIK3CA	AATTATTTTCCCATTAAATTCTTAAGGTACATATTACTTGCTTTCTTAATAGATTTATAAATATGTATTACTTATATACTTTTGTTTATGTTTGGCTGGAAGAGTTTTCCATACTAAAAG
chr3	178938649	178938769	PIK3CA	TATTAGTATGATTGTAACATTTATTGGATTTCAAAAATGAGTGTTTAAATTGTTTAGCAAAGATTATTTGTATACTGATTTAAGACTATATATATATATTTTTAATTTTGCACGATTCTT
chr3	178938709	178938829	PIK3CA	AGATTATTTGTATACTGATTTAAGACTATATATATATATTTTTAATTTTGCACGATTCTTTTAGATCTGAGATGCACAATAAAACAGTTAGCCAGAGGTTTGGCCTGCTTTTGGAGTCCT
chr3	178938769	178938889	PIK3CA	TTAGATCTGAGATGCACAATAAAACAGTTAGCCAGAGGTTTGGCCTGCTTTTGGAGTCCTATTGTCGTGCATGTGGGATGTATTTGAAGCACCTGAATAGGCAAGTCGAGGCAATGGAAA
chr3	178938829	178938949	PIK3CA	ATTGTCGTGCATGTGGGATGTATTTGAAGCACCTGAATAGGCAAGTCGAGGCAATGGAAAAGCTCATTAACTTAACTGACATTCTCAAACAGGAGAAGAAGGATGAAACACAAAAGGTGT
chr3	178938889	178939009	PIK3CA	AGCTCATTAACTTAACTGACATTCTCAAACAGGAGAAGAAGGATGAAACACAAAAGGTGTGTGACTCTAGTTTGTGTTTGAGACTCTTTTCACTGCAGTGGGGCAGAGTTGTTTAGAAGC
chr3	178938949	178939069	PIK3CA	GTGACTCTAGTTTGTGTTTGAGACTCTTTTCACTGCAGTGGGGCAGAGTTGTTTAGAAGCCCAGTGTATATACAGATCATGGTCCTTGGAATCAAGCAGATTAGGATTTGGAACCAAGTT
chr3	178955126	178955246	PIK3CA	TTGAGATTTTCCCTTCTATTCTGCTTTATATTAAAAGCCCATTAGAAAATGGGAACCTGGTGAATATATAATGAATTGTAAAATATTTTAATGTGTAACTTTTTCAACTGTGAAACTGAC
chr3	178955186	178955306	PIK3CA	TGAATATATAATGAATTGTAAAATATTTTAATGTGTAACTTTTTCAACTGTGAAACTGACTTGATTTTTTGATGAAAACAGCTGCTGATAAAGTATTTTGTGTAAAGTGTAGTTCTTATT
chr3	178955246	178955366	PIK3CA	TTGATTTTTTGATGAAAACAGCTGCTGATAAAGTATTTTGTGTAAAGTGTAGTTCTTATTAATCAGGAAAATGATGACTTGATTAGACTGTATATGCCCTCTTGGATTTTATTTTAAATG
chr3	178955306	178955426	PIK3CA	AATCAGGAAAATGATGACTTGATTAGACTGTATATGCCCTCTTGGATTTTATTTTAAATGGATTGGTGACTTTCACATAGGTAAAACACAGTCCATCTGTATTCTTTTTTCCATCAAAAA
chr3	178955366	178955486	PIK3CA	GATTGGTGACTTTCACATAGGTAAAACACAGTCCATCTGTATTCTTTTTTCCATCAAAAATCGAGTGATTTGGAATTATAAAAAAATTGTGAGCAGCCTATTTGAAAGGCATCATGGAAA
chr3	178955426	178955546	PIK3CA	TCGAGTGATTTGGAATTATAAAAAAATTGTGAGCAGCCTATTTGAAAGGCATCATGGAAATTTCACAGCACAATAACACGGATTTGTTTTTTCTTAATGATGTAAATCCGTTTAATTCAT
chr3	178955486	178955606	PIK3CA	TTTCACAGCACAATAACACGGATTTGTTTTTTCTTAATGATGTAAATCCGTTTAATTCATACTTTGATCAATAGCCCATGCTTGCCAACTCTGAAGAAATTTAATTTCCAGCAGTATTTT
chr3	178955546	178955666	PIK3CA	ACTTTGATCAATAGCCCATGCTTGCCAACTCTGAAGAAATTTAATTTCCAGCAGTATTTTAAAGCTAGCCTGTTAACTTTTTCTGAATATTTAAAGTTCCTCTTTTTTCTATGTCTGCAC
chr3	178955606	178955726	PIK3CA	AAAGCTAGCCTGTTAACTTTTTCTGAATATTTAAAGTTCCTCTTTTTTCTATGTCTGCACAAACTGCAGACCTGGGCTGGACCCACATACTCAAGAGTCCACCTTAAGAAATTATTTTGA
chr3	178955666	178955786	PIK3CA	AAACTGCAGACCTGGGCTGGACCCACATACTCAAGAGTCCACCTTAAGAAATTATTTTGATGTCCAAGACATCACTAAAATATTTAAGTTTAAAGATAATATGTGGTGTTAATAGATTGT
chr3	178955726	178955846	PIK3CA	TGTCCAAGACATCACTAAAATATTTAAGTTTAAAGATAATATGTGGTGTTAATAGATTGTGGTGCTTTTACTATTTAAAGACAACTTTCATACTTCAGATGTTTTTGAGAAGAGGGGAAT
chr3	178955786	178955906	PIK3CA	GGTGCTTTTACTATTTAAAGACAACTTTCATACTTCAGATGTTTTTGAGAAGAGGGGAATGTGAGGGGAGGGGGCAGAACAGGGAGGAGTTGTTTGAATGAATTACATTCTTTATATCCA
chr3	178955846	178955966	PIK3CA	GTGAGGGGAGGGGGCAGAACAGGGAGGAGTTGTTTGAATGAATTACATTCTTTATATCCATCCTGCTCATTTGGGGCATGTCTTTAAGAGAAGGCTGAAAGTTGTGAGAGTATATTGTAT
chr3	178955906	178956026	PIK3CA	TCCTGCTCATTTGGGGCATGTCTTTAAGAGAAGGCTGAAAGTTGTGAGAGTATATTGTATACCGTAAGAGAATCAACTCTTCATCATGGATGGGATTGTGAAGGCTGAACTATAAAATTC
chr3	178955966	178956086	PIK3CA	ACCGTAAGAGAATCAACTCTTCATCATGGATGGGATTGTGAAGGCTGAACTATAAAATTCAGCATTGACAGCATCCTCAATTAATAATTCTTGGTGACAGAATAATACAGCTGGGCTGTT
chr3	178956026	178956146	PIK3CA	AGCATTGACAGCATCCTCAATTAATAATTCTTGGTGACAGAATAATACAGCTGGGCTGTTTTTTAAAATATAAACAATACCATTTTTAATTATTACATTAAAAATTGTAAATATATCTAT
chr3	178956086	178956206	PIK3CA	TTTTAAAATATAAACAATACCATTTTTAATTATTACATTAAAAATTGTAAATATATCTATGTGCCATGGCCTGGGAAGCCTGCTTTCTTTTTTCATAAAAATTATTTTTACTGTATGAAA
chr3	178956146	178956266	PIK3CA	GTGCCATGGCCTGGGAAGCCTGCTTTCTTTTTTCATAAAAATTATTTTTACTGTATGAAAAGATCATGGGGTTTAGCTCAAAATATCTGTGGTCCTGATAAAATTGGATTGGTAACTCTA
chr3	178956206	178956326	PIK3CA	AGATCATGGGGTTTAGCTCAAAATATCTGTGGTCCTGATAAAATTGGATTGGTAACTCTACCTCAGAAGGAAAATGGGAAAAAAAAATAGATGAGTCACAATTCAATACTTCAAGCTCAG
chr3	178956266	178956386	PIK3CA	CCTCAGAAGGAAAATGGGAAAAAAAAATAGATGAGTCACAATTCAATACTTCAAGCTCAGAAACTGTGCAGATCACTGAATTTTAGATTTATAAAGTCAGAGTTGGCATGCCTTGTTTTT
chr3	178956326	178956446	PIK3CA	AAACTGTGCAGATCACTGAATTTTAGATTTATAAAGTCAGAGTTGGCATGCCTTGTTTTTAATGATATGGAAGACCTTAAGAAAAAAACTTGGCTGAAGTTTAATCGTTGGTCCAGCCAT
chr3	178956386	178956506	PIK3CA	AATGATATGGAAGACCTTAAGAAAAAAACTTGGCTGAAGTTTAATCGTTGGTCCAGCCATTTGAAAAAGGCAATAGTTTGAGGAGGTTCCCGAATTCGGCATTTGAAATTCATTTTGTTC
chr3	178956446	178956566	PIK3CA	TTGAAAAAGGCAATAGTTTGAGGAGGTTCCCGAATTCGGCATTTGAAATTCATTTTGTTCTCTCTTCTTCATTATTAGTGCATTTGGTGTGTGTATACTTGCACACAATTCTGTTTGTGT
chr3	178956506	178956626	PIK3CA	TCTCTTCTTCATTATTAGTGCATTTGGTGTGTGTATACTTGCACACAATTCTGTTTGTGTACACACTGCTTGCTTAGCCCTAGTCAAGAGGCATCTTTTATAAAAGGTGTAAAGAAATAT
chr3	178956566	178956686	PIK3CA	ACACACTGCTTGCTTAGCCCTAGTCAAGAGGCATCTTTTATAAAAGGTGTAAAGAAATATCAAGGTTCTAAAATTCGGAAGAGTTTAGAATTTATTAGGAGTTTCCCAAGTTGGGATGTT
chr3	178956626	178956746	PIK3CA	CAAGGTTCTAAAATTCGGAAGAGTTTAGAATTTATTAGGAGTTTCCCAAGTTGGGATGTTAGTCTTTAAATAAACTTCATGCACCTATTCCACTTAAGGTTTTGCACCTCCTTTTTATTA
chr3	178956686	178956806	PIK3CA	AGTCTTTAAATAAACTTCATGCACCTATTCCACTTAAGGTTTTGCACCTCCTTTTTATTAGTGCAGTGCCATTTCTTCTGCTTGATTTTAGGTATGTTAATATTCCAGCCTTGCTAGTTA
chr3	178956746	178956866	PIK3CA	GTGCAGTGCCATTTCTTCTGCTTGATTTTAGGTATGTTAATATTCCAGCCTTGCTAGTTAGCATAAAGTGACAGGTGTGAGCCATGAGGAAATTTTCTGACTTAATTTGTACACAACTAC
chr3	178956806	178956926	PIK3CA	GCATAAAGTGACAGGTGTGAGCCATGAGGAAATTTTCTGACTTAATTTGTACACAACTACATATAAGAGTTTTAGTGGAGGAAAAAAATTAGTCCCTTGTGCGTATACAGTAGTTAGGTA
chr3	178956866	178956986	PIK3CA	ATATAAGAGTTTTAGTGGAGGAAAAAAATTAGTCCCTTGTGCGTATACAGTAGTTAGGTAAATGATTTTTCTACCAACAGTATACTCCATTCCTCATGTAGGTAAGTACAGAAAAGGTTT
chr3	178956926	178957046	PIK3CA	AATGATTTTTCTACCAACAGTATACTCCATTCCTCATGTAGGTAAGTACAGAAAAGGTTTTTAAATGTATTTTTTTAGCCAGTTAAAGTCTATGAATCTATCTGCAACCTTATTTAATCT
chr3	178956986	178957106	PIK3CA	TTAAATGTATTTTTTTAGCCAGTTAAAGTCTATGAATCTATCTGCAACCTTATTTAATCTGTCACTATAATAATTTTGTGGTTATGCTAAGAACCATGTATACTTTTAGGTATTCTTATT
chr3	178957046	178957166	PIK3CA	GTCACTATAATAATTTTGTGGTTATGCTAAGAACCATGTATACTTTTAGGTATTCTTATTTTTGTCAATTTTTCTAGGTTGGCAAGGAGGCAGAAAACCTTCATTGTTTCATATTAAAAT
chr3	178957106	178957226	PIK3CA	TTTGTCAATTTTTCTAGGTTGGCAAGGAGGCAGAAAACCTTCATTGTTTCATATTAAAATATAATTAGACTAAACTTAATTCTAGTATGAATTTCCAAAATCATTATCTATTTATTTCAT
chr3	178957166	178957286	PIK3CA	ATAATTAGACTAAACTTAATTCTAGTATGAATTTCCAAAATCATTATCTATTTATTTCATTTTTATTTAATTTTGTTTTTATTTCATTTTTAAAAGTCCCTTGTTCAATTTAACTTATGT
chr3	178957226	178957346	PIK3CA	TTTTATTTAATTTTGTTTTTATTTCATTTTTAAAAGTCCCTTGTTCAATTTAACTTATGTTCCTAAGAGAGGTTGGAGAACTTGGCCTTCATCTGATTTCAAAAATGTTTTGAGTTTCAA
chr3	178957286	178957406	PIK3CA	TCCTAAGAGAGGTTGGAGAACTTGGCCTTCATCTGATTTCAAAAATGTTTTGAGTTTCAAATGAAGTTAATGGTTTCAGTGTGATTCAGTCCTCAGACCTAATTGGGTTGAATAAAATCT
chr3	178957346	178957466	PIK3CA	ATGAAGTTAATGGTTTCAGTGTGATTCAGTCCTCAGACCTAATTGGGTTGAATAAAATCTAAAAGAATATACCCTTTTGGAGCATAACATTTTAATACCTTGGGGAATGTGGCACTACCA
chr3	178957406	178957526	PIK3CA	AAAAGAATATACCCTTTTGGAGCATAACATTTTAATACCTTGGGGAATGTGGCACTACCAAAAGAAGACTACTAACACGTCAGATGTTCACCTGGAAGCTTTATCAAGAAATTCGAACCA
chr3	178957466	178957586	PIK3CA	AAAGAAGACTACTAACACGTCAGATGTTCACCTGGAAGCTTTATCAAGAAATTCGAACCACCCTTTTGGCCCCATTAATTGTAGCAAGTTTATTTCTCTATATTTTGTCATTCAGTGAAT
chr3	178957526	178957646	PIK3CA	CCCTTTTGGCCCCATTAATTGTAGCAAGTTTATTTCTCTATATTTTGTCATTCAGTGAATTGAAGTCCTGTGGTATACTGCATTCATTAGAAGAAAAACGTTTTTAATGTCCTTTTAATG
chr3	178957586	178957706	PIK3CA	TGAAGTCCTGTGGTATACTGCATTCATTAGAAGAAAAACGTTTTTAATGTCCTTTTAATGATGGCCCAGAAAGCATTTGACACAGCAAGATGCATGTGTTACTATATTGAGAATATAGAA
chr3	178957646	178957766	PIK3CA	ATGGCCCAGAAAGCATTTGACACAGCAAGATGCATGTGTTACTATATTGAGAATATAGAATAATAACAGTATCACTAAATTTAAGACCTCTTCCCAGTCTTGCTGTTCCTAGCAAGAAGT
chr3	178957706	178957826	PIK3CA	TAATAACAGTATCACTAAATTTAAGACCTCTTCCCAGTCTTGCTGTTCCTAGCAAGAAGTTTGGCCTGTGACTGCACTTACTGTTTATGCTCATCAGAAACTGTCAATGTCTGCTTTTCT
chr3	178957766	178957886	PIK3CA	TTGGCCTGTGACTGCACTTACTGTTTATGCTCATCAGAAACTGTCAATGTCTGCTTTTCTTTAACTCTGCAGTCTGTAACATCACGCTGTTTATTAAAAAAAAAAAGAAAAATTACTTTT
chr3	178957826	178957946	PIK3CA	TTAACTCTGCAGTCTGTAACATCACGCTGTTTATTAAAAAAAAAAAGAAAAATTACTTTTTGTGTCCAAACAATCCTTAGTGTACTACATAAGCAAAAAACTGTGATAATTCTCTTTTGC
chr3	178865834	178865954	PIK3CA	TTACCCTATTTGCCCACTCCCTGCTCCTCCTCGCCTCAATTTCGCTTCCGCTTCTTTGCGCATCTGCTTCCGGGGGATTGTAGGCTCTGCCCCTCCTCAGCTCTTACCCTCTTCTGCCGG
chr3	178865894	178866014	PIK3CA	CATCTGCTTCCGGGGGATTGTAGGCTCTGCCCCTCCTCAGCTCTTACCCTCTTCTGCCGGAGGAGGGGGGGGGCCGAGGGGGTGGGGAAGAGTTCGTTGTTTGTTTACACGATGTGAGCG
chr3	178865954	178866074	PIK3CA	AGGAGGGGGGGGGCCGAGGGGGTGGGGAAGAGTTCGTTGTTTGTTTACACGATGTGAGCGGAAAAAGAGACCAATAAAGTTTATTCTGGAAACAAAAGGAAAAAAAAACAGGGGCGACGG
chr3	178866082	178866202	PIK3CA	GTCGGGGGCGGGGGCGTGTGGCGGGGGCTAGCGAGGAGAGGGAGCGAGAAGTAGAAAGCGGCAGTTCCGGTGCCGCCGCTGCGGCCGCTGAGGTGTCGGGCTGCTGCTGCCGCGGCCGCT
chr3	178866142	178866262	PIK3CA	GCAGTTCCGGTGCCGCCGCTGCGGCCGCTGAGGTGTCGGGCTGCTGCTGCCGCGGCCGCTGGGACTGGGGCTGGGGCCGCCGGCGAGGCAGGGCTCGGGCCCGGCCGGGCAGCTCCGGAG
chr3	178866202	178866322	PIK3CA	GGGACTGGGGCTGGGGCCGCCGGCGAGGCAGGGCTCGGGCCCGGCCGGGCAGCTCCGGAGCGGCGGGGGAGAGGGGCCGGGAGGCGGGGGCCGTGCCGCCCGCTCTCCTCTCCCTCGGCG
chr3	178866262	178866382	PIK3CA	CGGCGGGGGAGAGGGGCCGGGAGGCGGGGGCCGTGCCGCCCGCTCTCCTCTCCCTCGGCGCCGCCGCCGCCGCCCGCGGGGCTGGGACCCGATGCGGTTAGAGCCGCGGAGCCTGGAAGA
chr3	178866322	178866442	PIK3CA	CCGCCGCCGCCGCCCGCGGGGCTGGGACCCGATGCGGTTAGAGCCGCGGAGCCTGGAAGAGCCCCGAGCGTGAGTAGAGCGCGGACTGGCCGGTAGCGGGTGCGGTGGGAATGGGGACCG
chr3	178866382	178866502	PIK3CA	GCCCCGAGCGTGAGTAGAGCGCGGACTGGCCGGTAGCGGGTGCGGTGGGAATGGGGACCGGGTGGGTGCCGGAGACTCCCGGGCGCGCCCGCCGTGTTGGGCGGAGGCTACGGGCTGGTC
chr3	178867229	178867349	PIK3CA	TGTTACCAGACTTGGGAATCGAAAGCTATTTTTTTATGTCAATAATTGAGACTGTTTACATGGTTAAATAAAGGGTAGGGTAAAGGGAGCGCAACAAGAGGGTCTTTCTAGAAAACAGTC
chr3	178867289	178867409	PIK3CA	TGGTTAAATAAAGGGTAGGGTAAAGGGAGCGCAACAAGAGGGTCTTTCTAGAAAACAGTCTGCATATTCTTTAATGAATTAGAGTTGTGATTTCATCTTGGTGAAGCTTCCTCATTCCAG
chr3	178867349	178867469	PIK3CA	TGCATATTCTTTAATGAATTAGAGTTGTGATTTCATCTTGGTGAAGCTTCCTCATTCCAGCACTGCGCCTTTGTGCACATGCAGGACCTGGGTTTTCGGAACGATGTTTTGAATCATAGT
chr3	178867409	178867529	PIK3CA	CACTGCGCCTTTGTGCACATGCAGGACCTGGGTTTTCGGAACGATGTTTTGAATCATAGTTTGTGTGGCCGGGGAGAACCCCTTAGAATACTTGGGTAGGTAAATTCCAGGTTATCTCAG
chr3	178867469	178867589	PIK3CA	TTGTGTGGCCGGGGAGAACCCCTTAGAATACTTGGGTAGGTAAATTCCAGGTTATCTCAGGGGATTATTTCTACTGCGACTTTTGAACCACTGAGGGCAATATTGGTCATATGTTATCCT
chr3	178916447	178916567	PIK3CA	GAAAATGAGTTTTTACATTTTAGCAGTGTTATAAATGTATTCTTCTGTAGTTGTGTCTCTTTTAACATATGTTTTCCTTCTTTGATTTAGGTTTCTGCTTTGGGACAACCATACATCTAA
chr3	178916507	178916627	PIK3CA	TTTAACATATGTTTTCCTTCTTTGATTTAGGTTTCTGCTTTGGGACAACCATACATCTAATTCCTTAAAGTAGTTTTATATGTAAAACTTGCAAAGAATCAGAACAATGCCTCCACGACC
chr3	178916567	178916687	PIK3CA	TTCCTTAAAGTAGTTTTATATGTAAAACTTGCAAAGAATCAGAACAATGCCTCCACGACCATCATCAGGTGAACTGTGGGGCATCCACTTGATGCCCCCAAGAATCCTAGTAGAATGTTT
chr3	178916627	178916747	PIK3CA	ATCATCAGGTGAACTGTGGGGCATCCACTTGATGCCCCCAAGAATCCTAGTAGAATGTTTACTACCAAATGGAATGATAGTGACTTTAGAATGCCTCCGTGAGGCTACATTAATAACCAT
chr3	178916687	178916807	PIK3CA	ACTACCAAATGGAATGATAGTGACTTTAGAATGCCTCCGTGAGGCTACATTAATAACCATAAAGCATGAACTATTTAAAGAAGCAAGAAAATACCCCCTCCATCAACTTCTTCAAGATGA
chr3	178916747	178916867	PIK3CA	AAAGCATGAACTATTTAAAGAAGCAAGAAAATACCCCCTCCATCAACTTCTTCAAGATGAATCTTCTTACATTTTCGTAAGTGTTACTCAAGAAGCAGAAAGGGAAGAATTTTTTGATGA
chr3	178916807	178916927	PIK3CA	ATCTTCTTACATTTTCGTAAGTGTTACTCAAGAAGCAGAAAGGGAAGAATTTTTTGATGAAACAAGACGACTTTGTGACCTTCGGCTTTTTCAACCCTTTTTAAAAGTAATTGAACCAGT
chr3	178916867	178916987	PIK3CA	AACAAGACGACTTTGTGACCTTCGGCTTTTTCAACCCTTTTTAAAAGTAATTGAACCAGTAGGCAACCGTGAAGAAAAGATCCTCAATCGAGAAATTGGTATGATACAATATCCTATTCT
chr3	178916927	178917047	PIK3CA	AGGCAACCGTGAAGAAAAGATCCTCAATCGAGAAATTGGTATGATACAATATCCTATTCTAAAATGCAAATAACCATAAAGCTTAACTGTTGTCCCTTTCTAAAATATTTCTGTCTAAAC
chr3	178916987	178917107	PIK3CA	AAAATGCAAATAACCATAAAGCTTAACTGTTGTCCCTTTCTAAAATATTTCTGTCTAAACCAATACCTTCGTAATCTTAAATAGCTTTCTAAATAAAAATCATAAATCTAAAGTATGTTT
chr3	178917342	178917462	PIK3CA	TTTGTTTTAACCTAGCGGTACTTTTTTTACTTTATTGTGATCTTCCAAATCTACAGAGTTCCCTGTTTGCAAAAAAAACATGTTCATGCTGTGTATGTAATAGAATGTTATATTCTTTAT
chr3	178917402	178917522	PIK3CA	CCCTGTTTGCAAAAAAAACATGTTCATGCTGTGTATGTAATAGAATGTTATATTCTTTATGTAATTTTATTAAAGGTTTTGCTATCGGCATGCCAGTGTGTGAATTTGATATGGTTAAAG
chr3	178917462	178917582	PIK3CA	GTAATTTTATTAAAGGTTTTGCTATCGGCATGCCAGTGTGTGAATTTGATATGGTTAAAGATCCAGAAGTACAGGACTTCCGAAGAAATATTCTGAACGTTTGTAAAGAAGCTGTGGATC
chr3	178917522	178917642	PIK3CA	ATCCAGAAGTACAGGACTTCCGAAGAAATATTCTGAACGTTTGTAAAGAAGCTGTGGATCTTAGGGACCTCAATTCACCTCATAGTAGAGCAATGTATGTCTATCCTCCAAATGTAGAAT
chr3	178917582	178917702	PIK3CA	TTAGGGACCTCAATTCACCTCATAGTAGAGCAATGTATGTCTATCCTCCAAATGTAGAATCTTCACCAGAATTGCCAAAGCACATATATAATAAATTAGATAAAGGTAAGAAAATGACTA
chr3	178917642	178917762	PIK3CA	CTTCACCAGAATTGCCAAAGCACATATATAATAAATTAGATAAAGGTAAGAAAATGACTAATCTACTCTAATCATTACTATAGTGCAGTCTTCTACCTGTGTCTATATCTTTGTATAGTC
chr3	178917702	178917822	PIK3CA	ATCTACTCTAATCATTACTATAGTGCAGTCTTCTACCTGTGTCTATATCTTTGTATAGTCTTTTTTTTTTTTTCCAGCTAGATAGTAAGCTTCTTGAAGGCAGGGACTGCTTATACTGAC
chr3	178918963	178919083	PIK3CA	GATTAAAAAGCATTTCTGATATGGATAAAGTAATGATAGTGAATACTTGTTGAAATTTCTCCCTTGAAAAATGAAAGAGAGATGGTGATTGCATCTAATGTTTTCCTGTTATAGGGCAAA
chr3	178919023	178919143	PIK3CA	CCCTTGAAAAATGAAAGAGAGATGGTGATTGCATCTAATGTTTTCCTGTTATAGGGCAAATAATAGTGGTGATCTGGGTAATAGTTTCTCCAAATAATGACAAGCAGAAGTATACTCTGA
chr3	178919083	178919203	PIK3CA	TAATAGTGGTGATCTGGGTAATAGTTTCTCCAAATAATGACAAGCAGAAGTATACTCTGAAAATCAACCATGACTGTGTACCAGAACAAGTAATTGCTGAAGCAATCAGGAAAAAAACTC
chr3	178919143	178919263	PIK3CA	AAATCAACCATGACTGTGTACCAGAACAAGTAATTGCTGAAGCAATCAGGAAAAAAACTCGAAGTATGTTGCTATCCTCTGAACAACTAAAACTCTGTGTTTTAGAATATCAGGGCAAGT
chr3	178919203	178919323	PIK3CA	GAAGTATGTTGCTATCCTCTGAACAACTAAAACTCTGTGTTTTAGAATATCAGGGCAAGTATATTTTAAAAGTGTGTGGATGTGATGAATACTTCCTAGAAAAATATCCTCTGAGTCAGT
chr3	178919263	178919383	PIK3CA	ATATTTTAAAAGTGTGTGGATGTGATGAATACTTCCTAGAAAAATATCCTCTGAGTCAGTATAAGGTGAGTAACAAGTTTCAAAATATTAATTTTTAATTTAAAAAGTAATCACATTGAG
chr3	178921214	178921334	PIK3CA	ATAATGTTTAATTTTTTATCACCTTTGCAGATTAATATGTAGTCATAATACTCTGACATGTTACTTTTAAAATGAAAAACCTTACAGGAAATGGCTCGCCCCCTTAATCTCTTACAGTAT
chr3	178921274	178921394	PIK3CA	TTACTTTTAAAATGAAAAACCTTACAGGAAATGGCTCGCCCCCTTAATCTCTTACAGTATATAAGAAGCTGTATAATGCTTGGGAGGATGCCCAATTTGATGTTGATGGCTAAAGAAAGC
chr3	178921334	178921454	PIK3CA	ATAAGAAGCTGTATAATGCTTGGGAGGATGCCCAATTTGATGTTGATGGCTAAAGAAAGCCTTTATTCTCAACTGCCAATGGACTGTTTTACAATGCCATCTTATTCCAGACGCATTTCC
chr3	178921394	178921514	PIK3CA	CTTTATTCTCAACTGCCAATGGACTGTTTTACAATGCCATCTTATTCCAGACGCATTTCCACAGCTACACCATATATGAATGGAGAAACATCTACAAAATCCCTTTGGGTTATAAATAGT
chr3	178921454	178921574	PIK3CA	ACAGCTACACCATATATGAATGGAGAAACATCTACAAAATCCCTTTGGGTTATAAATAGTGCACTCAGAATAAAAATTCTTTGTGCAACCTACGTGAATGTAAATATTCGAGACATTGAT
chr3	178921514	178921634	PIK3CA	GCACTCAGAATAAAAATTCTTTGTGCAACCTACGTGAATGTAAATATTCGAGACATTGATAAGGTAAAGTCAAATGCTGATGCTTATTATTTTATAGAAATTATTTTAGATAACCTTTTT
chr3	178921574	178921694	PIK3CA	AAGGTAAAGTCAAATGCTGATGCTTATTATTTTATAGAAATTATTTTAGATAACCTTTTTCTTGCACTATACAGTAATCTGTTGACCTGTAGTATGTTTTCAGATGGTTAGGAGAACATC
chr3	178922153	178922273	PIK3CA	TGTTACATATGTGAAAAAAAGGAGAACCAAGCTATATCTGAACAAAAATTCCGTGGTTTTATATTTGAGTCTATCGAGTGTGTGCATATGTGTATGTTGAGTGTATACATTAGTATATAC
chr3	178922213	178922333	PIK3CA	ATATTTGAGTCTATCGAGTGTGTGCATATGTGTATGTTGAGTGTATACATTAGTATATACCTACTTTTTTCTTTTAGATCTATGTTCGAACAGGTATCTACCATGGAGGAGAACCCTTAT
chr3	178922273	178922393	PIK3CA	CTACTTTTTTCTTTTAGATCTATGTTCGAACAGGTATCTACCATGGAGGAGAACCCTTATGTGACAATGTGAACACTCAAAGAGTACCTTGTTCCAATCCCAGGTAAGGAAGTATATAGA
chr3	178922333	178922453	PIK3CA	GTGACAATGTGAACACTCAAAGAGTACCTTGTTCCAATCCCAGGTAAGGAAGTATATAGATTTATATTTCCAAAGGTTATATTAGTGTTTAGCAGTATGATCCATAAAAGTAGTATATTT
chr3	178927255	178927375	PIK3CA	TTTCCAATCAATCTCTTTCCTGTTTTTCGTTTGGTTGATCTTTGTCTTCGTGATTTGTAGGAGTCATTTATATACTTTGATGAAGACTTTTCTTGATGTATTATTTTTGCTTTAAAATTT
chr3	178927315	178927435	PIK3CA	GAGTCATTTATATACTTTGATGAAGACTTTTCTTGATGTATTATTTTTGCTTTAAAATTTTACATAGGTGGAATGAATGGCTGAATTATGATATATACATTCCTGATCTTCCTCGTGCTG
chr3	178927375	178927495	PIK3CA	TACATAGGTGGAATGAATGGCTGAATTATGATATATACATTCCTGATCTTCCTCGTGCTGCTCGACTTTGCCTTTCCATTTGCTCTGTTAAAGGCCGAAAGGGTGCTAAAGAGGTAAAGT
chr3	178927435	178927555	PIK3CA	CTCGACTTTGCCTTTCCATTTGCTCTGTTAAAGGCCGAAAGGGTGCTAAAGAGGTAAAGTATTTCAGAAGGAACAATTATGTTTACCTTTAAAAACTCCTGATTATACCGCTGATTGAAT
chr3	178927495	178927615	PIK3CA	ATTTCAGAAGGAACAATTATGTTTACCTTTAAAAACTCCTGATTATACCGCTGATTGAATTTTTTCACAAATTGGATGTTATTTTATATTTAAGAAAATAATAATAAACCTATTTTTAAA
chr3	178927833	178927953	PIK3CA	ACCTTGAAAAATCAATTTTTTTTTTTTAGATATTCCCATTATTATAGAGATGATTGTTGAATTTTCCTTTTGGGGAAGAAAAGTGTTTTGAAATGTGTTTTATAATTTAGACTAGTGAAT
chr3	178927893	178928013	PIK3CA	ATTTTCCTTTTGGGGAAGAAAAGTGTTTTGAAATGTGTTTTATAATTTAGACTAGTGAATATTTTTCTTTGTTTTTTAAGGAACACTGTCCATTGGCATGGGGAAATATAAACTTGTTTG
chr3	178927953	178928073	PIK3CA	ATTTTTCTTTGTTTTTTAAGGAACACTGTCCATTGGCATGGGGAAATATAAACTTGTTTGATTACACAGACACTCTAGTATCTGGAAAAATGGCTTTGAATCTTTGGCCAGTACCTCATG
chr3	178928013	178928133	PIK3CA	ATTACACAGACACTCTAGTATCTGGAAAAATGGCTTTGAATCTTTGGCCAGTACCTCATGGATTAGAAGATTTGCTGAACCCTATTGGTGTTACTGGATCAAATCCAAATAAAGTAAGGT
chr3	178928073	178928193	PIK3CA	GATTAGAAGATTTGCTGAACCCTATTGGTGTTACTGGATCAAATCCAAATAAAGTAAGGTTTTTATTGTCATAAATTAGATATTTTTTATGGCAGTCAAACCTTCTCTCTTATGTATATA
chr3	178928133	178928253	PIK3CA	TTTTATTGTCATAAATTAGATATTTTTTATGGCAGTCAAACCTTCTCTCTTATGTATATATAATAGCTTTTCTTCCATCTCTTAGGAAACTCCATGCTTAGAGTTGGAGTTTGACTGGTT
chr3	178928193	178928313	PIK3CA	TAATAGCTTTTCTTCCATCTCTTAGGAAACTCCATGCTTAGAGTTGGAGTTTGACTGGTTCAGCAGTGTGGTAAAGTTCCCAGATATGTCAGTGATTGAAGAGCATGCCAATTGGTCTGT
chr3	178928253	178928373	PIK3CA	CAGCAGTGTGGTAAAGTTCCCAGATATGTCAGTGATTGAAGAGCATGCCAATTGGTCTGTATCCCGAGAAGCAGGATTTAGCTATTCCCACGCAGGACTGGTAAGGCAAATCACTGAGTT
chr3	178928313	178928433	PIK3CA	ATCCCGAGAAGCAGGATTTAGCTATTCCCACGCAGGACTGGTAAGGCAAATCACTGAGTTTATTAAGTATCAATTATAATCTGTGGATTTAGGTAGATACTTTCTCTATGGAAAAGGATC
chr3	178928373	178928493	PIK3CA	TATTAAGTATCAATTATAATCTGTGGATTTAGGTAGATACTTTCTCTATGGAAAAGGATCCATATATTTTACTGGCATAGATACTATGAACTCTAGGACCAATATTGCAATAGAATTAAG
chr3	178936844	178936964	PIK3CA	ATGTCTTTTGAATTTTAAAAAAGCTAGTAATGTAAGAAGTTTGGGACTTCTTAAGAAGATTCATATGGAGAAGTTAGACATGTCAACCTTTTGAACAGCATGCAAGAATGTTTATGTTTA
chr3	178936904	178937024	PIK3CA	TCATATGGAGAAGTTAGACATGTCAACCTTTTGAACAGCATGCAAGAATGTTTATGTTTATTTTGTTTCTCCCACACAGACACTATTGTGTAACTATCCCCGAAATTCTACCCAAATTGC
chr3	178941742	178941862	PIK3CA	GCAGTCTAGGATGTAGATTCAGAGACTGTACAGTACTGAGGTTCTCATGTGAGAAAGAGATTAGCAGTTAGTTTTATCTTTTATTAAGTCAGTTTCTTACTGTGACTATCCTTTTTTTTT
chr3	178941802	178941922	PIK3CA	TTAGCAGTTAGTTTTATCTTTTATTAAGTCAGTTTCTTACTGTGACTATCCTTTTTTTTTAATCAGGTACAGATGAAGTTTTTAGTTGAGCAAATGAGGCGACCAGATTTCATGGATGCT
chr3	178941862	178941982	PIK3CA	AATCAGGTACAGATGAAGTTTTTAGTTGAGCAAATGAGGCGACCAGATTTCATGGATGCTCTACAGGGCTTTCTGTCTCCTCTAAACCCTGCTCATCAACTAGGAAACCTCAGGTACTTT
chr3	178941922	178942042	PIK3CA	CTACAGGGCTTTCTGTCTCCTCTAAACCCTGCTCATCAACTAGGAAACCTCAGGTACTTTCTTGGGGGTTTCATTGATATATTTAAATAAATACCTTTTCTGGATAAAATCTTGAGAAAA
chr3	178941982	178942102	PIK3CA	CTTGGGGGTTTCATTGATATATTTAAATAAATACCTTTTCTGGATAAAATCTTGAGAAAAGTAAAAATGTCTGTTATAATTAGAATGTTCAATAATTTATGCTTCTCTCTCTCATTCTCC
chr3	178942368	178942488	PIK3CA	AAGTTGTAAATCTTTGTAACACTTCAAAAAGCTATATTGTATTTATATTTTAAAATAAATTTCAGGGTAAAATAATAATAAAGCAAAGGTACCTAGTAAAGTTTTTAACTATTTTAAAGG
chr3	178942428	178942548	PIK3CA	TTCAGGGTAAAATAATAATAAAGCAAAGGTACCTAGTAAAGTTTTTAACTATTTTAAAGGCTTGAAGAGTGTCGAATTATGTCCTCTGCAAAAAGGCCACTGTGGTTGAATTGGGAGAAC
chr3	178942488	178942608	PIK3CA	CTTGAAGAGTGTCGAATTATGTCCTCTGCAAAAAGGCCACTGTGGTTGAATTGGGAGAACCCAGACATCATGTCAGAGTTACTGTTTCAGAACAATGAGATCATCTTTAAAAATGGGGAT
chr3	178942548	178942668	PIK3CA	CCAGACATCATGTCAGAGTTACTGTTTCAGAACAATGAGATCATCTTTAAAAATGGGGATGGTAAGGAAGAGTATTAATGAGCTTATGATGCATGAATTTAGCTATCTTTTTATACACAG
chr3	178942608	178942728	PIK3CA	GGTAAGGAAGAGTATTAATGAGCTTATGATGCATGAATTTAGCTATCTTTTTATACACAGGATATTTATGAACCATGAAAACTACTGAAAGCCATTTAAGGAATATACACATGTGATAAA
chr3	178943639	178943759	PIK3CA	GAAGAGTAAATATAGCTGTATTTGTTTTTCATTTGAAAACCATGTGATGGCGTGATCCCCAAATTTGCATCTGTGGCATTAAATGGTGATACATATTATTTGAATTTCAGATTTACGGCA
chr3	178943699	178943819	PIK3CA	AAATTTGCATCTGTGGCATTAAATGGTGATACATATTATTTGAATTTCAGATTTACGGCAAGATATGCTAACACTTCAAATTATTCGTATTATGGAAAATATCTGGCAAAATCAAGGTCT
chr3	178943759	178943879	PIK3CA	AGATATGCTAACACTTCAAATTATTCGTATTATGGAAAATATCTGGCAAAATCAAGGTCTTGATCTTCGGTAGGTAACCAGTAAGGCAACCTGTATGTTGAAAGTTATCCTGAAAAAGTG
chr3	178943819	178943939	PIK3CA	TGATCTTCGGTAGGTAACCAGTAAGGCAACCTGTATGTTGAAAGTTATCCTGAAAAAGTGAACTATTAATAATTATAGAAGCATATAGAGGCATATGTCTAAAAAGAAATGTATGCAGTA
chr3	178946935	178947055	PIK3CA	GGGAAAGGCAGTAAAGGTCATGCATGACAAATTTACTAATAAAATACTCATGTTTTAGCCTGTTAAAACATTTGCTATTTTAAAATTCCATCATTTAATTGTAAACGTGTTACTCCTCTT
chr3	178946995	178947115	PIK3CA	TGTTAAAACATTTGCTATTTTAAAATTCCATCATTTAATTGTAAACGTGTTACTCCTCTTTCAGAATGTTACCTTATGGTTGTCTGTCAATCGGTGACTGTGTGGGACTTATTGAGGTGG
chr3	178947055	178947175	PIK3CA	TCAGAATGTTACCTTATGGTTGTCTGTCAATCGGTGACTGTGTGGGACTTATTGAGGTGGTGCGAAATTCTCACACTATTATGCAAATTCAGTGCAAAGGCGGCTTGAAAGGTGCACTGC
chr3	178947115	178947235	PIK3CA	TGCGAAATTCTCACACTATTATGCAAATTCAGTGCAAAGGCGGCTTGAAAGGTGCACTGCAGTTCAACAGCCACACACTACATCAGTGGCTCAAAGACAAGAACAAAGGAGAAATGTGAG
chr3	178947175	178947295	PIK3CA	AGTTCAACAGCCACACACTACATCAGTGGCTCAAAGACAAGAACAAAGGAGAAATGTGAGTTGTATTATTCTTTCTTCCTATGTTAATCTAAGTTTTTGTTAGATGAGTCTGTCGGTGTT
chr3	178947235	178947355	PIK3CA	TTGTATTATTCTTTCTTCCTATGTTAATCTAAGTTTTTGTTAGATGAGTCTGTCGGTGTTTGTGTATTCCTCTGAGTTAGAACAGAGAAAACAATTGTACTTTCTATGGAAAAAAATATG
chr3	178947677	178947797	PIK3CA	TTGTCAGTGATTGTTTTCATTGTTTAAATGGAAACTTGCACCCTGTTTTCTTTTCTCAAGTTGGCCTGAATCACTATATTTCCATACTACTCATGAGGTGTTTATTCTTTGTAGATATGA
chr3	178947737	178947857	PIK3CA	TTGGCCTGAATCACTATATTTCCATACTACTCATGAGGTGTTTATTCTTTGTAGATATGATGCAGCCATTGACCTGTTTACACGTTCATGTGCTGGATACTGTGTAGCTACCTTCATTTT
chr3	178947797	178947917	PIK3CA	TGCAGCCATTGACCTGTTTACACGTTCATGTGCTGGATACTGTGTAGCTACCTTCATTTTGGGAATTGGAGATCGTCACAATAGTAACATCATGGTGAAAGACGATGGACAAGTAATGGT
chr3	178947857	178947977	PIK3CA	GGGAATTGGAGATCGTCACAATAGTAACATCATGGTGAAAGACGATGGACAAGTAATGGTTTTCTCTGTTTAAAATGTTTTGGTGTTCTTAATTTATTCAAGACATTTTGTATCTGCATA
chr3	178947917	178948037	PIK3CA	TTTCTCTGTTTAAAATGTTTTGGTGTTCTTAATTTATTCAAGACATTTTGTATCTGCATATATCAAACTATAACATAATTTCTTATTTTTGAAAGCTGTTTCATATAGATTTTGGACACT
chr3	178947977	178948097	PIK3CA	TATCAAACTATAACATAATTTCTTATTTTTGAAAGCTGTTTCATATAGATTTTGGACACTTTTTGGATCACAAGAAGAAAAAATTTGGTTATAAACGAGAACGTGTGCCATTTGTTTTGA
chr3	178948037	178948157	PIK3CA	TTTTGGATCACAAGAAGAAAAAATTTGGTTATAAACGAGAACGTGTGCCATTTGTTTTGACACAGGATTTCTTAATAGTGATTAGTAAAGGAGCCCAAGAATGCACAAAGACAAGAGAAT
chr3	178948097	178948217	PIK3CA	CACAGGATTTCTTAATAGTGATTAGTAAAGGAGCCCAAGAATGCACAAAGACAAGAGAATTTGAGAGGTGAGCTCGAGCAATTAAAAACACAAAATAAAGAGTTCTGGCTGCTCTATTAG
chr3	178948157	178948277	PIK3CA	TTGAGAGGTGAGCTCGAGCAATTAAAAACACAAAATAAAGAGTTCTGGCTGCTCTATTAGAAACAATCAATATTTTTCAAGCAATTTCAAAATAATAAATGTTGGCTGGGTGTGGTGGTT
chr3	178951178	178951298	PIK3CA	AGTTTGTTGAGTGAAAAACTATTTTAATTTTTTTTTTTTGTATTTATTTGTGTGATGCTGTGAAGGAAAATGGAAAGGGAATACAATTTAATTTGTTGAGCTAATTAAGGCCTAAAAAGA
chr3	178951766	178951886	PIK3CA	TTTTTTTATAGCTTTGTCTACGAAAGCCTCTCTAATTTTGTGACATTTGAGCAAAGACCTGAAGGTATTAACATCATTTGCTCCAAACTGACCAAACTGTTCTTATTACTTATAGGTTTC
chr3	178951826	178951946	PIK3CA	GAAGGTATTAACATCATTTGCTCCAAACTGACCAAACTGTTCTTATTACTTATAGGTTTCAGGAGATGTGTTACAAGGCTTATCTAGCTATTCGACAGCATGCCAATCTCTTCATAAATC
chr3	178951886	178952006	PIK3CA	AGGAGATGTGTTACAAGGCTTATCTAGCTATTCGACAGCATGCCAATCTCTTCATAAATCTTTTCTCAATGATGCTTGGCTCTGGAATGCCAGAACTACAATCTTTTGATGACATTGCAT
chr3	178951946	178952066	PIK3CA	TTTTCTCAATGATGCTTGGCTCTGGAATGCCAGAACTACAATCTTTTGATGACATTGCATACATTCGAAAGACCCTAGCCTTAGATAAAACTGAGCAAGAGGCTTTGGAGTATTTCATGA
chr3	178952006	178952126	PIK3CA	ACATTCGAAAGACCCTAGCCTTAGATAAAACTGAGCAAGAGGCTTTGGAGTATTTCATGAAACAAATGAATGATGCACATCATGGTGGCTGGACAACAAAAATGGATTGGATCTTCCACA
chr3	178952066	178952186	PIK3CA	AACAAATGAATGATGCACATCATGGTGGCTGGACAACAAAAATGGATTGGATCTTCCACACAATTAAACAGCATGCATTGAACTGAAAAGATAACTGAGAAAATGAAAGCTCACTCTGGA
chr3	178952126	178952246	PIK3CA	CAATTAAACAGCATGCATTGAACTGAAAAGATAACTGAGAAAATGAAAGCTCACTCTGGATTCCACACTGCACTGTTAATAACTCTCAGCAGGCAAAGACCGATTGCATAGGAATTGCAC
chr3	178952186	178952306	PIK3CA	TTCCACACTGCACTGTTAATAACTCTCAGCAGGCAAAGACCGATTGCATAGGAATTGCACAATCCATGAACAGCATTAGAATTTACAGCAAGAACAGAAATAAAATACTATATAATTTAA
chr3	178952246	178952366	PIK3CA	AATCCATGAACAGCATTAGAATTTACAGCAAGAACAGAAATAAAATACTATATAATTTAAATAATGTAAACGCAAACAGGGTTTGATAGCACTTAAACTAGTTCATTTCAAAATTAAGCT
chr3	178952306	178952426	PIK3CA	ATAATGTAAACGCAAACAGGGTTTGATAGCACTTAAACTAGTTCATTTCAAAATTAAGCTTTAGAATAATGCGCAATTTCATGTTATGCCTTAAGTCCAAAAAGGTAAACTTTGAAGATT
chr3	178952366	178952486	PIK3CA	TTAGAATAATGCGCAATTTCATGTTATGCCTTAAGTCCAAAAAGGTAAACTTTGAAGATTGTTTGTATCTTTTTTTAAAAAACAAAACAAAACAAAAATCCCCAAAATATATAGAAATGA
chr3	178952426	178952546	PIK3CA	GTTTGTATCTTTTTTTAAAAAACAAAACAAAACAAAAATCCCCAAAATATATAGAAATGATGGAGAAGGAAAAAGTGATGGTTTTTTTTGTCTTGCAAATGTTCTATGTTTTGAAATGTG
chr3	178952486	178952606	PIK3CA	TGGAGAAGGAAAAAGTGATGGTTTTTTTTGTCTTGCAAATGTTCTATGTTTTGAAATGTGGACACAACAAAGGCTGTTATTGCATTAGGTGTAAGTAAACTGGAGTTTATGTTAAATTAC
chr3	178952546	178952666	PIK3CA	GACACAACAAAGGCTGTTATTGCATTAGGTGTAAGTAAACTGGAGTTTATGTTAAATTACATTGATTGGAAAAGAATGAAAATTTCTTATTTTTCCATTGCTGTTCAATTTATAGTTTGA
chr3	178952606	178952726	PIK3CA	ATTGATTGGAAAAGAATGAAAATTTCTTATTTTTCCATTGCTGTTCAATTTATAGTTTGAAGTGGGTTTTTGACTGCTTGTTTAATGAAGAAAAATGCTTGGGGTGGAAGGGACTCTTGA
chr3	178952666	178952786	PIK3CA	AGTGGGTTTTTGACTGCTTGTTTAATGAAGAAAAATGCTTGGGGTGGAAGGGACTCTTGAGATTTCACCAGAGACTTTTTCTTTTTAATAAATCAAACCTTTTGATGATTTGAGGTTTTA
chr3	178952726	178952846	PIK3CA	GATTTCACCAGAGACTTTTTCTTTTTAATAAATCAAACCTTTTGATGATTTGAGGTTTTATCTGCAGTTTTGGAAGCAGTCACAAATGAGACCTGTTATAAGGTGGTATTTTTTTTTTTC
chr3	178952786	178952906	PIK3CA	TCTGCAGTTTTGGAAGCAGTCACAAATGAGACCTGTTATAAGGTGGTATTTTTTTTTTTCTTCTGGACAGTATTTAAAGGATCTTATTCTTATTTCCCAGGGAAATTCTGGGCTCCCACA
chr3	178952846	178952966	PIK3CA	TTCTGGACAGTATTTAAAGGATCTTATTCTTATTTCCCAGGGAAATTCTGGGCTCCCACAAAGTAAAAAAAAAAAAAAATCATAGAAAAAGAATGAGCAGGAATAGTTCTTATTCCAGAA
chr3	178952906	178953026	PIK3CA	AAGTAAAAAAAAAAAAAAATCATAGAAAAAGAATGAGCAGGAATAGTTCTTATTCCAGAATTGTACAGTATTCACCTTAAGTTGATTTTTTTTCTCCTTCTGCAATTGAACTGAATACAT
chr3	178952966	178953086	PIK3CA	TTGTACAGTATTCACCTTAAGTTGATTTTTTTTCTCCTTCTGCAATTGAACTGAATACATTTTTCATGCATGTTTTCCAGAAAATAGAAGTATTAATGTTATTAAAAAGATTATTTTTTT
chr3	178953026	178953146	PIK3CA	TTTTCATGCATGTTTTCCAGAAAATAGAAGTATTAATGTTATTAAAAAGATTATTTTTTTTATTAAAGGCTATTTATATTATAGAAACTATCATTAATATATATTCTTTATTTACATGAT
chr3	178953086	178953206	PIK3CA	TATTAAAGGCTATTTATATTATAGAAACTATCATTAATATATATTCTTTATTTACATGATCTGTCCCATAGTCATGCATTGTTTTGCACCCCAAATTTTTTATTGTTCATAGCAGCATGG
chr3	178953146	178953266	PIK3CA	CTGTCCCATAGTCATGCATTGTTTTGCACCCCAAATTTTTTATTGTTCATAGCAGCATGGTCAGCTTTCTTCTTGATCTATAGATGAGGCTCAGGCACTATCCCATTTATACCAATAACC
chr3	178953206	178953326	PIK3CA	TCAGCTTTCTTCTTGATCTATAGATGAGGCTCAGGCACTATCCCATTTATACCAATAACCAGTGTATAACTACTTAAGGAAAACATAAAAACTTCATCTTCTTTCCTTTTATTTCTTATG
chr3	178953266	178953386	PIK3CA	AGTGTATAACTACTTAAGGAAAACATAAAAACTTCATCTTCTTTCCTTTTATTTCTTATGTGAATCTCCCGTCTTCCATTCTCTTTTATAATTGAGAATGTCTCAATCATATGAAATTAG
chr3	178953326	178953446	PIK3CA	TGAATCTCCCGTCTTCCATTCTCTTTTATAATTGAGAATGTCTCAATCATATGAAATTAGTTACCAGAATTAACACAATTTAGACTATCTTCCTGATTCCTTAAACCCCTTTACTGAAGT
chr3	178953386	178953506	PIK3CA	TTACCAGAATTAACACAATTTAGACTATCTTCCTGATTCCTTAAACCCCTTTACTGAAGTATACTCATGAATAATACTTTAAAATATGGGGGAATAGAAACCATGAACTTTTTACCTTTT
chr3	178953446	178953566	PIK3CA	ATACTCATGAATAATACTTTAAAATATGGGGGAATAGAAACCATGAACTTTTTACCTTTTTAAACTATTTATCCATATCTCCAAAGTAGAACATTAAACCATTTTAAGATATGTCTCATT
chr3	178953506	178953626	PIK3CA	TAAACTATTTATCCATATCTCCAAAGTAGAACATTAAACCATTTTAAGATATGTCTCATTCCCAAGTAGTCAGAGCTCACTCTCCAACTTTATTAAATACTATTTGAGCACAGGACACAT
chr3	178953566	178953686	PIK3CA	CCCAAGTAGTCAGAGCTCACTCTCCAACTTTATTAAATACTATTTGAGCACAGGACACATTCTTAAACATTTTGAAAAACATTAACCCAAGATGTAGAGGCTACTGCTAGTCGTCATTCT
chr3	178953626	178953746	PIK3CA	TCTTAAACATTTTGAAAAACATTAACCCAAGATGTAGAGGCTACTGCTAGTCGTCATTCTAGAATCTGATATTTTACTCTGTATTTGAAATGAATGATTAATGTCCTAGGAAATTAGCTT
chr3	178953686	178953806	PIK3CA	AGAATCTGATATTTTACTCTGTATTTGAAATGAATGATTAATGTCCTAGGAAATTAGCTTTAGCAGATGTCCAGGTGCCACATCAAAAAAGTGCAATAATTATTGACAGTTTTTTAGATT
chr3	178953746	178953866	PIK3CA	TAGCAGATGTCCAGGTGCCACATCAAAAAAGTGCAATAATTATTGACAGTTTTTTAGATTAGGCATATTATTGGAAAACAACTTTATAAAGAGTGAACATTGTATACTCTAGTAAAACAG
chr3	178953806	178953926	PIK3CA	AGGCATATTATTGGAAAACAACTTTATAAAGAGTGAACATTGTATACTCTAGTAAAACAGCATCACTTTAAAAATATTCATTTATGAAATCTGTTACCTATAGTTGAAGTCTTGAGTAGT
chr3	178953866	178953986	PIK3CA	CATCACTTTAAAAATATTCATTTATGAAATCTGTTACCTATAGTTGAAGTCTTGAGTAGTGAACAAGGGACTCTAATACCAATACTCTTAATATCTGGCTATTTTAGATCCCTTAAAGGG
chr3	178953926	178954046	PIK3CA	GAACAAGGGACTCTAATACCAATACTCTTAATATCTGGCTATTTTAGATCCCTTAAAGGGCATAATTATTGGAAATTTAGGTATTTCACTAAAGCATGTATATAATATTGCCAACAAGAA
chr3	178953986	178954106	PIK3CA	CATAATTATTGGAAATTTAGGTATTTCACTAAAGCATGTATATAATATTGCCAACAAGAAAAGTAAATTTGAAGATTAAGGGAACTTACTTCTGCAAACTGTCTTGCGATAGTTAAGCAG
chr3	178954046	178954166	PIK3CA	AAGTAAATTTGAAGATTAAGGGAACTTACTTCTGCAAACTGTCTTGCGATAGTTAAGCAGAATTTAAACTCTGTTTTAAGCAGGAAACCAGAAAGATTATTTTGCAGTTGTAGAAGATTT
chr3	178954106	178954226	PIK3CA	AATTTAAACTCTGTTTTAAGCAGGAAACCAGAAAGATTATTTTGCAGTTGTAGAAGATTTCATAACTTATTAAAACTTATTAACATTTTGTGTTGTTTAGATATAGGCAGTTGATACATA
chr3	178954166	178954286	PIK3CA	CATAACTTATTAAAACTTATTAACATTTTGTGTTGTTTAGATATAGGCAGTTGATACATACTAACATCCCAGCCTTTTCAATATCAGGGTTAAATTATAGGAAAACTCAGTAAAATGGTA
chr3	178954226	178954346	PIK3CA	CTAACATCCCAGCCTTTTCAATATCAGGGTTAAATTATAGGAAAACTCAGTAAAATGGTACAAATCTGAAAGTTTGATGGTAGAAACTGAAGATTTAACAGAGAACTGTGTTTTACCCGA
chr3	178954286	178954406	PIK3CA	CAAATCTGAAAGTTTGATGGTAGAAACTGAAGATTTAACAGAGAACTGTGTTTTACCCGAGTGCCAAAAATGCTGTGAGCCTCCTTGCACAAAATTTATACCACTTTTGCATTTTTATCT
chr3	178954346	178954466	PIK3CA	GTGCCAAAAATGCTGTGAGCCTCCTTGCACAAAATTTATACCACTTTTGCATTTTTATCTATCAGTCCAGATAGTTGTCTCCCCTCCTTCTCCCAGGACCTCTCCACCATTAAAATGCAC
chr3	178954406	178954526	PIK3CA	ATCAGTCCAGATAGTTGTCTCCCCTCCTTCTCCCAGGACCTCTCCACCATTAAAATGCACAAACCACATGGCCGATTTCACCATTTACATTTATTTTCAAAAGTTACTACAACCAAATTA
chr3	178954466	178954586	PIK3CA	AAACCACATGGCCGATTTCACCATTTACATTTATTTTCAAAAGTTACTACAACCAAATTAATTCTATTAGAAGAAATGTAGACAAATTCTATAAAGACTATAGATTGTGACCTAAGAAAG
chr3	178954526	178954646	PIK3CA	ATTCTATTAGAAGAAATGTAGACAAATTCTATAAAGACTATAGATTGTGACCTAAGAAAGAAATGAGGCAAAGAACCAAACATTGAATTAAATGCTACATGGGTGACTAAGATCTGTTTC
chr3	178954586	178954706	PIK3CA	AAATGAGGCAAAGAACCAAACATTGAATTAAATGCTACATGGGTGACTAAGATCTGTTTCAAGTCAGTGATAATATAGCCACTTCTGGGTACTTCAGTATCAGAGATCAGTTCTCGTGGT
chr3	178954646	178954766	PIK3CA	AAGTCAGTGATAATATAGCCACTTCTGGGTACTTCAGTATCAGAGATCAGTTCTCGTGGTTTAGACAGTTCCTATCTATAGCTGACTATCCTTGTCCTTGAATATGGTGTAACTGACTAT
chr3	178954706	178954826	PIK3CA	TTAGACAGTTCCTATCTATAGCTGACTATCCTTGTCCTTGAATATGGTGTAACTGACTATTGGCTCTACAGTTTTATTGGGCCACTTAAGAAATATTTCCTTGAATAATTATTTTGAGAA
chr3	178954766	178954886	PIK3CA	TGGCTCTACAGTTTTATTGGGCCACTTAAGAAATATTTCCTTGAATAATTATTTTGAGAAAAAGTCTAAAAGTAATAAAAATAATTTTAAACACACTGTAGTAAGAAATGACTGTTGGAA
chr3	178954826	178954946	PIK3CA	AAAGTCTAAAAGTAATAAAAATAATTTTAAACACACTGTAGTAAGAAATGACTGTTGGAAAATTATGCTTTCACTTTCTACCATATTCTCAGCTATACAAAACCATTTATTTTGAAGATT
chr3	178954886	178955006	PIK3CA	AATTATGCTTTCACTTTCTACCATATTCTCAGCTATACAAAACCATTTATTTTGAAGATTTTTAGACTACTGTTAATTTGAAATCTGTTACTCTTATTGTGGAATTTGTTTTTTTAAAAA
chr3	178954946	178955066	PIK3CA	TTTAGACTACTGTTAATTTGAAATCTGTTACTCTTATTGTGGAATTTGTTTTTTTAAAAAAGATGTTTCTAATTGGATTTTTAAAAGAAGAATGGAATTTGGTTGCTATTTTACAATAGA
chr3	178955006	178955126	PIK3CA	AGATGTTTCTAATTGGATTTTTAAAAGAAGAATGGAATTTGGTTGCTATTTTACAATAGAACCTAAGCTTTTTGTGGTTCTTAGTGTCCTATGTAAAACTTAGTGTCAAAGTAATCAACT
chr3	178955066	178955186	PIK3CA	ACCTAAGCTTTTTGTGGTTCTTAGTGTCCTATGTAAAACTTAGTGTCAAAGTAATCAACTTTGAGATTTTCCCTTCTATTCTGCTTTATATTAAAAGCCCATTAGAAAATGGGAACCTGG

## Sheet: Oligonucleotides
Table 10. Oligonucleotides used during library preparation for duplex sequencing.
Oligonucleotides
Name	purpose	5'- Sequence -3'
DS_Hairpin_U	Adapter	TCTTCTACAGTCANNNNNNNNNNNNAGATCGGAAGAGCACACGTCTGAACTCCAGTC/ideoxyU/ACACTCTTTCCCTACACGACGCTCTTCCGATC*T
NEBNext Universal	PCR1+2+3	AATGATACGGCGACCACCGAGATCTACACTCTTTCCCTACACGACGCTCTTCCGATC*T
NEB_mws20	PCR1+2	GTGACTGGAGTTCAGACGTGTGCTCTTCCGATC*T
NEBNext Index primer for Illumina 1,2	PCR3	CAAGCAGAAGACGGCATACGAGATXXXXXXGTGACTGGAGTTCAGACGTGTGCTCTTCCGATC*T
mws60	blocking oligo	AATGATACGGCGACCACCGAGATCTACACTCTTTCCCTACACGACGCTCTTCCGATCTIIIIIIIIIIIITGACT
mws61	blocking oligo	GTCAIIIIIIIIIIIIAGATCGGAAGAGCACACGTCTGAACTCCAGTCAC
1 XXXXXX represents a 6 bp barcode sequence for multiplexing
2 From NEBNext® Multiplex Oligos for Illumina®, New England Biolabs
